# Supplementary material for: Structure of anhydrotetracycline-bound Tet(X6) reveals the mechanism for inhibition of type 1 tetracycline destructases
Source: Commun Biol. 2023 Apr 17;6:423. doi: 10.1038/s42003-023-04792-4 (PMC10106456; doi:10.1038/s42003-023-04792-4)
Supplement: Supplementary file 3 — Supplementary Data 1 [file 42003_2023_4792_MOESM3_ESM.xlsx]

## Sheet: Sheet1
		Slope
Substrate	[Sub] μM	1	2	3	Michaelis-menten nonlinear fit values				Sigmoidal curve fit
Omad	0	0.0017	0.0003	0.0015	Best-fit values		95% CI (profile likelihood)		Best-fit values		95% CI (profile likelihood)
	1.94805	0.0061	0.0058	0.0045	Vmax	0.07875	Vmax	0.06518 to 0.09808	Vmax	0.05144	Vmax	0.04697 to 0.05834
	3.8961	0.0076	0.0076		Km	18.41	Km	12.92 to 26.99	h	1.97	h	1.488 to 2.560
	6.16883	0.0203	0.0178	0.0171	Kcat	0.1969	Kcat	0.1629 to 0.2452	Khalf	8.114	Khalf	7.203 to 9.892
	8.11688	0.0286	0.0269	0.0241	Std. Error		Goodness of Fit		Kprime	61.85
	10.0649	0.0336	0.0293	0.0307	Vmax	0.007919	Degrees of Freedom	18	Std. Error		Goodness of Fit
	29.8701	0.0474	0.044	0.0515	Km	3.367	R squared	0.9568	Vmax	0.002377	Degrees of Freedom	17
					Kcat	0.0198			h	0.2256	R squared	0.9809
									Khalf	0.5282
									Kprime	24.44
Erav	0	0	0.0009	0.0009	Best-fit values		95% CI (profile likelihood)		Sigmoidal curve fit
	1.94805	0.0019	0.0042	0.0039	Vmax	0.2011	Vmax	0.1614 to 0.2631	Best-fit values		95% CI (profile likelihood)
	3.8961	0.0062	0.0046	0.0039	Km	46.65	Km	31.95 to 71.62	Vmax	0.1315	Vmax	0.1096 to 0.1733
	6.16883	0.0169	0.0106	0.0133	Kcat	0.5027	Kcat	0.4034 to 0.6577	h	1.474	h	1.139 to 1.872
	8.11688	0.0312	0.0317	0.0293	Std. Error		Goodness of Fit		Khalf	20.22	Khalf	14.84 to 33.58
	10.0649	0.0442	0.0406	0.047	Vmax	0.02471	Degrees of Freedom	24	Kprime	84.21
	20.1299	0.0511	0.0571	0.0722	Km	9.576	R squared	0.9514	Std. Error		Goodness of Fit
	29.8701	0.0798	0.0764	0.0969	Kcat	0.06177			Vmax	0.01323	Degrees of Freedom	23
	64.9351	0.1162	0.1096						h	0.1804	R squared	0.9651
									Khalf	3.536
									Kprime	29.59
Tet	0	0.000346	0	0	Best-fit values		95% CI (profile likelihood)
	1.96581	0.0375	0.04014	0.02364	Vmax	0.1054	Vmax	0.09443 to 0.1186
	3.93162	0.04215	0.04584	0.0387	Km	5.961	Km	4.281 to 8.185
	5.89744	0.059328	0.04704	0.05922	Kcat	0.2636	Kcat	0.2361 to 0.2965
	7.86325	0.06246	0.0528	0.05754	Std. Error		Goodness of Fit
	9.82906	0.058548	0.06072	0.05694	Vmax	0.00539	Degrees of Freedom	22
	20.641	0.07878	0.08328	0.07938	Km	0.8525	R squared	0.9505
	30.4701	0.0879	0.09378	0.09744	Kcat	0.01348
Tig	0	0.000266	0	0	Best-fit values		95% CI (profile likelihood)
	1.96581	0.00897	0.010872	0.008562	Vmax	0.06296	Vmax	0.05133 to 0.08034
	3.93162	0.015288	0.0186	0.0147	Km	11.77	Km	7.017 to 17.92
	5.89744	0.027918	0.01914	0.0183	Kcat	0.1574	Kcat	7.322 to 19.33
	7.86325	0.031554	0.02526	0.02718	Std. Error		Goodness of Fit
	9.82906	0.027414	0.02394	0.02598	Vmax	0.006527	Degrees of Freedom	22
	20.641	0.03075	0.05034	0.0363	Km	2.652	R squared	0.9084
	30.4701	0.053742	0.04632	0.03822	Kcat	0.01632
