# Supplementary material for: Structure of anhydrotetracycline-bound Tet(X6) reveals the mechanism for inhibition of type 1 tetracycline destructases
Source: Commun Biol. 2023 Apr 17;6:423. doi: 10.1038/s42003-023-04792-4 (PMC10106456; doi:10.1038/s42003-023-04792-4)
Supplement: Supplementary file 4 — Supplementary Data 2 [file 42003_2023_4792_MOESM4_ESM.xlsx]

## Sheet: Sheet1
Supp. Data 2. AST panel concentrations. Values in μg/mL. Letters A-H correspond to rows in 96-well plates and the values the concentration substrate/inhibitor after inoculation with cells.
panel name	TET-low	TET-high	DOX	CTC-low	CTC-high	OMA-low	OMA-high	TIG	ERA-low	ERA-high	ATC
working conc.	64	512	64	64	1024	64	512	8	8	128	128
A	32	256	32	32	512	32	256	4	4	64	64
B	16	128	16	16	256	16	128	2	2	32	32
C	8	64	8	8	128	8	64	1	1	16	16
D	4	32	4	4	64	4	32	0.5	0.5	8	8
E	2	16	2	2	32	2	16	0.25	0.25	4	4
F	1	8	1	1	16	1	8	0.125	0.125	2	2
G	0.5	4	0.5	0.5	8	0.5	4	0.0625	0.0625	1	1
H	0	0	0	0	0	0	0	0	0	0	0
