# Supplementary material for: Structure of anhydrotetracycline-bound Tet(X6) reveals the mechanism for inhibition of type 1 tetracycline destructases
Source: Commun Biol. 2023 Apr 17;6:423. doi: 10.1038/s42003-023-04792-4 (PMC10106456; doi:10.1038/s42003-023-04792-4)
Supplement: Supplementary file 5 — Supplementary Data 3 [file 42003_2023_4792_MOESM5_ESM.xlsx]

## Sheet: Sheet1
Supp. Data 3. Checkerboard panel concentrations. Values in μg/mL. Letters A-H correspond to rows in 96-well plates and the values the concentration substrate/inhibitor after inoculation with cells.
panel name	TET-128 ATC-low		TET-64 ATC-low		TET-32 ATC-low		TET-32 ATC-high		TET-16 ATC-low		TET-16 ATC-high		TET-8 ATC-low		TET-8 ATC-high		TET-4 ATC-high		TET-2 ATC-high		TET-1 ATC-high		TET-0.5 ATC-high
	[TET]	[ATC]	[TET]	[ATC]	[TET]	[ATC]	[TET]	[ATC]	[TET]	[ATC]	[TET]	[ATC]	[TET]	[ATC]	[TET]	[ATC]	[TET]	[ATC]	[TET]	[ATC]	[TET]	[ATC]	[TET]	[ATC]
working conc.	256	64	128	64	64	64	64	256	32	64	32	256	16	256	16	64	8	256	4	256	2	256	1	256
A	128	32	64	32	32	32	32	128	16	32	16	128	8	128	8	32	4	128	2	128	1	128	0.5	128
B	128	16	64	16	32	16	32	64	16	16	16	64	8	64	8	16	4	64	2	64	1	64	0.5	64
C	128	8	64	8	32	8	32	32	16	8	16	32	8	32	8	8	4	32	2	32	1	32	0.5	32
D	128	4	64	4	32	4	32	16	16	4	16	16	8	16	8	4	4	16	2	16	1	16	0.5	16
E	128	2	64	2	32	2	32	8	16	2	16	8	8	8	8	2	4	8	2	8	1	8	0.5	8
F	128	1	64	1	32	1	32	4	16	1	16	4	8	4	8	1	4	4	2	4	1	4	0.5	4
G	128	0.5	64	0.5	32	0.5	32	2	16	0.5	16	2	8	2	8	0.5	4	2	2	2	1	2	0.5	2
H	128	0	64	0	32	0	32	0	16	0	16	0	8	0	8	0	4	0	2	0	1	0	0.5	0
