# Supplementary material for: Structure of anhydrotetracycline-bound Tet(X6) reveals the mechanism for inhibition of type 1 tetracycline destructases
Source: Commun Biol. 2023 Apr 17;6:423. doi: 10.1038/s42003-023-04792-4 (PMC10106456; doi:10.1038/s42003-023-04792-4)
Supplement: Supplementary file 6 — Supplementary Data 4 [file 42003_2023_4792_MOESM6_ESM.xlsx]

## Sheet: Fig2c
		Slope
Substrate	[Sub] μM	1	2	3
Omad	0	0.0017	0.0003	0.0015	Best-fit values		95% CI (profile likelihood)
	1.94805	0.0061	0.0058	0.0045	Vmax	0.07875	Vmax	0.06518 to 0.09808
	3.8961	0.0076	0.0076		Km	18.41	Km	12.92 to 26.99
	6.16883	0.0203	0.0178	0.0171	Std. Error		Goodness of Fit
	8.11688	0.0286	0.0269	0.0241	Vmax	0.007919	Degrees of Freedom	18
	10.0649	0.0336	0.0293	0.0307	Km	3.367	R squared	0.9568
	29.8701	0.0474	0.044	0.0515
Erav	0	0	0.0009	0.0009
	1.94805	0.0019	0.0042	0.0039	Best-fit values		95% CI (profile likelihood)
	3.8961	0.0062	0.0046	0.0039	Vmax	0.2011	Vmax	0.1614 to 0.2631
	6.16883	0.0169	0.0106	0.0133	Km	46.65	Km	31.95 to 71.62
	8.11688	0.0312	0.0317	0.0293	Std. Error		Goodness of Fit
	10.0649	0.0442	0.0406	0.047	Vmax	0.02471	Degrees of Freedom	24
	20.1299	0.0511	0.0571	0.0722	Km	9.576	R squared	0.9514
	29.8701	0.0798	0.0764	0.0969
	64.9351	0.1162	0.1096
Tet	0	0.000346	0	0
	1.96581	0.0375	0.04014	0.02364	Best-fit values		95% CI (profile likelihood)
	3.93162	0.04215	0.04584	0.0387	Vmax	0.1047	Vmax	0.09436 to 0.1169
	5.89744	0.059328	0.04704	0.05922	Km	5.782	Km	4.225 to 7.803
	7.86325	0.06246	0.0528	0.05754	Std. Error		Goodness of Fit
	9.82906	0.058548	0.06072	0.05694	Vmax	0.005076	Degrees of Freedom	22
	20.641	0.07878	0.08328	0.07938	Km	0.7907	R squared	0.9528
	30.4701	0.0879	0.09378	0.09744
Tig	0	0.000266	0	0
	1.96581	0.00897	0.010872	0.008562	Best-fit values		95% CI (profile likelihood)
	3.93162	0.015288	0.0186	0.0147	Vmax	0.06154	Vmax	0.05066 to 0.07729
	5.89744	0.027918	0.01914	0.0183	Km	11.12	Km	7.017 to 17.92
	7.86325	0.031554	0.02526	0.02718	Std. Error		Goodness of Fit
	9.82906	0.027414	0.02394	0.02598	Vmax	0.006054	Degrees of Freedom	22
	20.641	0.03075	0.05034	0.0363	Km	2.433	R squared	0.9082
	30.4701	0.053742	0.04632	0.03822

## Sheet: Fig3a
strain	TET	ATC
pZE24-tetX7	0	8
pZE24-tetX6	0	32
pZE24-empty	0	4
pZE24-tetX7	1	8
pZE24-tetX6	1	32
pZE24-empty	1	0
pZE24-tetX7	2	4
pZE24-tetX6	2	32
pZE24-empty	2
pZE24-tetX7	4	4
pZE24-tetX6	4	32
pZE24-empty	4
pZE24-tetX7	8	2
pZE24-tetX6	8	32
pZE24-empty	8
pZE24-tetX7	16	0.5
pZE24-tetX6	16	16
pZE24-empty	16
pZE24-tetX7	32	0
pZE24-tetX6	32	16
pZE24-empty	32
pZE24-tetX7	64
pZE24-tetX6	64	16
pZE24-empty	64
pZE24-tetX7	128
pZE24-tetX6	128	8
pZE24-empty	128
pZE24-tetX7	256
pZE24-tetX6	256	0
pZE24-empty	256

## Sheet: Fig3c
		Slope
Substrate	log[aTC] μM	1	2	3
Tig	-15	0.1537	0.1419	0.1342
	0.81	0.0454	0.0455	0.0453
	1.41	0.0221	0.024	0.0233
	1.72	0.0213	0.0168	0.0171
	2.07	0.0168	0.0154	0.0122
	2.16	0.0135	0.0131	0.0184
	15	0.0063	0.0122
Omad	-15	0.0229	0.023	0.0225
	0.81	0.0132	0.0149	0.0223
	1.41	0.0111	0.0097	0.0109
	1.72	0.0072	0.0051	0.0089
	2.07	0.0044	0.0089	0.0076
	2.16	0.0042	0.007	0.0037
	15	0.0069	0.0026	0.0053
Erav	-15	0.0711	0.0722	0.0767
	0.81	0.0443	0.0431	0.045
	1.41	0.0266	0.0254	0.0225
	1.72	0.0176	0.0178	0.0199
	2.07	0.0149	0.0154	0.0125
	2.16	0.007	0.0075	0.0083
	15	0.01	0.0044

## Sheet: Fig5b
Wavelength (nm)	0min	Wavelength (nm)	5min	Wavelength (nm)	10m	Wavelength (nm)	15m	Wavelength (nm)	20m	Wavelength (nm)	25m	Wavelength (nm)	30m	Wavelength (nm)	35m	Wavelength (nm)	40m	Wavelength (nm)	45m	Wavelength (nm)	50m	Wavelength (nm)	55m	Wavelength (nm)	60m	Wavelength (nm)	65m	Wavelength (nm)	70m	Wavelength (nm)	75m	Wavelength (nm)	80m	Wavelength (nm)	85m	Wavelength (nm)	90m	Wavelength (nm)	95m	Wavelength (nm)	100m	Wavelength (nm)	105m	Wavelength (nm)	110m	Wavelength (nm)	115m	Wavelength (nm)	120m
550.017	0.0550406	550.017	0.0540183	550.017	0.0534716	550.017	0.0546212	550.017	0.054265	550.017	0.05407	550.017	0.0541683	550.017	0.0560323	550.017	0.0551285	550.017	0.055487	550.017	0.0568016	550.017	0.0557678	550.017	0.0571588	550.017	0.058803	550.017	0.0604569	550.017	0.0607589	550.017	0.0613687	550.017	0.0622203	550.017	0.0632818	550.017	0.0636537	550.017	0.0646156	550.017	0.0646894	550.017	0.0661219	550.017	0.0666829	550.017	0.0667085
549.005	0.0546121	549.005	0.0538649	549.005	0.0527823	549.005	0.0542698	549.005	0.0543372	549.005	0.0537268	549.005	0.0540444	549.005	0.0557609	549.005	0.0546977	549.005	0.0552981	549.005	0.0562015	549.005	0.0551259	549.005	0.0570037	549.005	0.0585138	549.005	0.0606154	549.005	0.0605386	549.005	0.0616571	549.005	0.0621231	549.005	0.0629746	549.005	0.0634408	549.005	0.0644536	549.005	0.0643329	549.005	0.065575	549.005	0.0665137	549.005	0.0669486
547.993	0.0538217	547.993	0.0527924	547.993	0.0522334	547.993	0.0534434	547.993	0.0533367	547.993	0.0526153	547.993	0.0534042	547.993	0.0547096	547.993	0.0540478	547.993	0.0542195	547.993	0.0554506	547.993	0.0544814	547.993	0.0564266	547.993	0.0576497	547.993	0.059542	547.993	0.0598124	547.993	0.0607088	547.993	0.061439	547.993	0.0620999	547.993	0.0628155	547.993	0.0638394	547.993	0.063848	547.993	0.0648261	547.993	0.0658284	547.993	0.0660427
547.018	0.0535443	547.018	0.0526009	547.018	0.0517597	547.018	0.0531681	547.018	0.0531646	547.018	0.0527668	547.018	0.0531032	547.018	0.0548622	547.018	0.0540157	547.018	0.0543588	547.018	0.0552633	547.018	0.0545507	547.018	0.0558958	547.018	0.0577578	547.018	0.0595709	547.018	0.059871	547.018	0.0604139	547.018	0.0613112	547.018	0.0620831	547.018	0.062483	547.018	0.0637005	547.018	0.0635196	547.018	0.065025	547.018	0.0655813	547.018	0.0661417
546.005	0.0537373	546.005	0.0525198	546.005	0.0521346	546.005	0.0530324	546.005	0.0531252	546.005	0.0525462	546.005	0.0528792	546.005	0.0546013	546.005	0.0537437	546.005	0.0542931	546.005	0.0556217	546.005	0.0544063	546.005	0.0558864	546.005	0.0575711	546.005	0.0596282	546.005	0.0595719	546.005	0.0604963	546.005	0.0610649	546.005	0.0620738	546.005	0.0628066	546.005	0.0634643	546.005	0.0636636	546.005	0.0647979	546.005	0.0654923	546.005	0.0662371
544.992	0.0538789	544.992	0.0526296	544.992	0.0522154	544.992	0.0530477	544.992	0.0531334	544.992	0.0526389	544.992	0.053013	544.992	0.0545454	544.992	0.0538886	544.992	0.0539732	544.992	0.0553874	544.992	0.054468	544.992	0.0561083	544.992	0.0574639	544.992	0.0594582	544.992	0.0596435	544.992	0.060809	544.992	0.0611586	544.992	0.0621401	544.992	0.0628224	544.992	0.0635975	544.992	0.0636717	544.992	0.0649734	544.992	0.0657919	544.992	0.066146
544.016	0.0536732	544.016	0.0524486	544.016	0.0520214	544.016	0.0528855	544.016	0.0529326	544.016	0.0526995	544.016	0.0527232	544.016	0.0545006	544.016	0.0536944	544.016	0.0540804	544.016	0.0553371	544.016	0.0544488	544.016	0.0558295	544.016	0.0576162	544.016	0.0594675	544.016	0.0596007	544.016	0.0605955	544.016	0.061159	544.016	0.062237	544.016	0.0628856	544.016	0.0637601	544.016	0.0638452	544.016	0.0649417	544.016	0.065523	544.016	0.0662021
543.002	0.0538053	543.002	0.0526075	543.002	0.0520767	543.002	0.0530463	543.002	0.0532368	543.002	0.0524473	543.002	0.0528232	543.002	0.0544276	543.002	0.0540794	543.002	0.0541339	543.002	0.0551396	543.002	0.054507	543.002	0.0559138	543.002	0.0576675	543.002	0.0596259	543.002	0.0597301	543.002	0.0607418	543.002	0.0610915	543.002	0.0622053	543.002	0.0630604	543.002	0.0635632	543.002	0.0640135	543.002	0.0651022	543.002	0.0659044	543.002	0.0663624
541.989	0.053517	541.989	0.0524043	541.989	0.0518244	541.989	0.0528896	541.989	0.0528913	541.989	0.0525314	541.989	0.0527433	541.989	0.054433	541.989	0.0539707	541.989	0.0541499	541.989	0.0551922	541.989	0.0544604	541.989	0.0558576	541.989	0.0576632	541.989	0.0594186	541.989	0.0594535	541.989	0.0607777	541.989	0.0611455	541.989	0.0622754	541.989	0.062737	541.989	0.0637096	541.989	0.0637982	541.989	0.0649759	541.989	0.0657369	541.989	0.066363
541.012	0.0537438	541.012	0.0526828	541.012	0.051925	541.012	0.0532191	541.012	0.0534642	541.012	0.0527373	541.012	0.0528661	541.012	0.0548867	541.012	0.0542026	541.012	0.0544718	541.012	0.0554498	541.012	0.0547781	541.012	0.0561423	541.012	0.0579593	541.012	0.0597988	541.012	0.0600534	541.012	0.0610446	541.012	0.0614002	541.012	0.0622846	541.012	0.0630905	541.012	0.0639128	541.012	0.064142	541.012	0.0655836	541.012	0.0660457	541.012	0.0664437
539.998	0.0541278	539.998	0.0529375	539.998	0.0522452	539.998	0.0533579	539.998	0.0534134	539.998	0.0530693	539.998	0.0529857	539.998	0.0550646	539.998	0.0544756	539.998	0.0547617	539.998	0.0555829	539.998	0.0549469	539.998	0.0564389	539.998	0.0581755	539.998	0.0600794	539.998	0.0600156	539.998	0.061225	539.998	0.061654	539.998	0.062886	539.998	0.0633938	539.998	0.0643869	539.998	0.0644255	539.998	0.065613	539.998	0.0664575	539.998	0.0668126
538.983	0.0542597	538.983	0.0531412	538.983	0.0525132	538.983	0.0534197	538.983	0.0536769	538.983	0.0531142	538.983	0.053316	538.983	0.0550586	538.983	0.0545111	538.983	0.0547636	538.983	0.0557514	538.983	0.0551732	538.983	0.056149	538.983	0.0584448	538.983	0.0603939	538.983	0.0603102	538.983	0.0614506	538.983	0.0620083	538.983	0.0629149	538.983	0.0635905	538.983	0.0642595	538.983	0.0646516	538.983	0.0659993	538.983	0.0664406	538.983	0.067269
538.006	0.054406	538.006	0.0532758	538.006	0.0526231	538.006	0.0537784	538.006	0.0538818	538.006	0.053547	538.006	0.0535766	538.006	0.0553879	538.006	0.054519	538.006	0.0550506	538.006	0.0561825	538.006	0.0552204	538.006	0.0566434	538.006	0.0584181	538.006	0.0603626	538.006	0.0605717	538.006	0.0614317	538.006	0.0620731	538.006	0.0631546	538.006	0.0636993	538.006	0.0646312	538.006	0.0645785	538.006	0.0659643	538.006	0.0666762	538.006	0.0673678
536.991	0.0548041	536.991	0.0536528	536.991	0.0529089	536.991	0.0539859	536.991	0.0539316	536.991	0.0535113	536.991	0.0536088	536.991	0.0555231	536.991	0.0549168	536.991	0.0551414	536.991	0.0562636	536.991	0.0552911	536.991	0.0569035	536.991	0.0586854	536.991	0.0606321	536.991	0.0606798	536.991	0.0617168	536.991	0.0622479	536.991	0.0633791	536.991	0.0639983	536.991	0.0647004	536.991	0.0650272	536.991	0.066264	536.991	0.0670539	536.991	0.0673484
536.014	0.0552516	536.014	0.0540324	536.014	0.0534496	536.014	0.0544383	536.014	0.0545053	536.014	0.0538959	536.014	0.0540443	536.014	0.0558837	536.014	0.0552738	536.014	0.0554476	536.014	0.0568014	536.014	0.055935	536.014	0.0573556	536.014	0.0591707	536.014	0.0610848	536.014	0.0612992	536.014	0.0623285	536.014	0.0626202	536.014	0.06365	536.014	0.0643968	536.014	0.0654387	536.014	0.065285	536.014	0.0667669	536.014	0.0673865	536.014	0.0679108
534.998	0.055692	534.998	0.0542446	534.998	0.0538487	534.998	0.0548691	534.998	0.0549389	534.998	0.0542773	534.998	0.0544817	534.998	0.05629	534.998	0.0555836	534.998	0.0559134	534.998	0.0569435	534.998	0.0562921	534.998	0.057627	534.998	0.0593585	534.998	0.0614079	534.998	0.0614874	534.998	0.0625773	534.998	0.0630025	534.998	0.0639196	534.998	0.0650296	534.998	0.0655605	534.998	0.0658602	534.998	0.066899	534.998	0.0677736	534.998	0.0681136
533.983	0.055942	533.983	0.054558	533.983	0.0538722	533.983	0.0549522	533.983	0.0550354	533.983	0.0546262	533.983	0.0548259	533.983	0.0563949	533.983	0.0558848	533.983	0.0563173	533.983	0.0571559	533.983	0.0563623	533.983	0.0578595	533.983	0.0596824	533.983	0.0616235	533.983	0.0615648	533.983	0.0627394	533.983	0.0632858	533.983	0.0643479	533.983	0.0649935	533.983	0.0658612	533.983	0.065877	533.983	0.0673419	533.983	0.0679723	533.983	0.0685443
533.004	0.0563406	533.004	0.0549316	533.004	0.0545455	533.004	0.0554672	533.004	0.0555294	533.004	0.0549915	533.004	0.0551369	533.004	0.0571417	533.004	0.056267	533.004	0.0565162	533.004	0.0577398	533.004	0.0570004	533.004	0.0583013	533.004	0.060118	533.004	0.062076	533.004	0.0621577	533.004	0.0631387	533.004	0.0639639	533.004	0.0647336	533.004	0.0654081	533.004	0.066303	533.004	0.0665128	533.004	0.0677897	533.004	0.0683759	533.004	0.0688684
531.988	0.0567439	531.988	0.0555167	531.988	0.054995	531.988	0.0560319	531.988	0.0561087	531.988	0.0555887	531.988	0.0556613	531.988	0.0575122	531.988	0.0567456	531.988	0.0570362	531.988	0.0581845	531.988	0.0573723	531.988	0.0589299	531.988	0.0605189	531.988	0.06248	531.988	0.0625162	531.988	0.0637318	531.988	0.0644357	531.988	0.0652337	531.988	0.0659183	531.988	0.0666057	531.988	0.0669053	531.988	0.0679142	531.988	0.0687861	531.988	0.0694388
531.009	0.0572821	531.009	0.0560154	531.009	0.0551174	531.009	0.0562807	531.009	0.0562105	531.009	0.055868	531.009	0.0562001	531.009	0.057796	531.009	0.0572835	531.009	0.0573803	531.009	0.0583006	531.009	0.0576981	531.009	0.0592998	531.009	0.0609889	531.009	0.0631522	531.009	0.062875	531.009	0.0640481	531.009	0.064498	531.009	0.0658135	531.009	0.0662131	531.009	0.0673263	531.009	0.0671098	531.009	0.0684763	531.009	0.0691847	531.009	0.0696587
529.993	0.0583745	529.993	0.0566656	529.993	0.0562386	529.993	0.057326	529.993	0.0573473	529.993	0.0569621	529.993	0.057035	529.993	0.0587918	529.993	0.0580644	529.993	0.0585075	529.993	0.0594117	529.993	0.0586364	529.993	0.060251	529.993	0.0620539	529.993	0.0637273	529.993	0.063925	529.993	0.0652757	529.993	0.0655553	529.993	0.06645	529.993	0.0671226	529.993	0.0680862	529.993	0.0680768	529.993	0.0695726	529.993	0.070187	529.993	0.0705942
529.014	0.0584757	529.014	0.0572298	529.014	0.0565398	529.014	0.0576949	529.014	0.0574679	529.014	0.0570141	529.014	0.0574371	529.014	0.0591653	529.014	0.0584393	529.014	0.0587645	529.014	0.0597705	529.014	0.0589633	529.014	0.0603601	529.014	0.0623253	529.014	0.0643438	529.014	0.0642494	529.014	0.0655112	529.014	0.0658928	529.014	0.0665957	529.014	0.0673768	529.014	0.0683844	529.014	0.0683475	529.014	0.0697637	529.014	0.0704395	529.014	0.0709579
527.997	0.0585159	527.997	0.0573742	527.997	0.0565967	527.997	0.0578396	527.997	0.0578172	527.997	0.0573764	527.997	0.057443	527.997	0.0595242	527.997	0.058499	527.997	0.0590225	527.997	0.0598239	527.997	0.0591631	527.997	0.0604809	527.997	0.0623983	527.997	0.0642389	527.997	0.0642096	527.997	0.0653754	527.997	0.0658066	527.997	0.0668681	527.997	0.0675128	527.997	0.0685016	527.997	0.068583	527.997	0.0700689	527.997	0.0704977	527.997	0.0710892
527.017	0.0593009	527.017	0.057982	527.017	0.0571313	527.017	0.0581855	527.017	0.0584433	527.017	0.0578428	527.017	0.0578086	527.017	0.0596931	527.017	0.0588309	527.017	0.0595805	527.017	0.0603636	527.017	0.059533	527.017	0.061011	527.017	0.0628439	527.017	0.0646483	527.017	0.064629	527.017	0.0657477	527.017	0.0663485	527.017	0.0674547	527.017	0.0680215	527.017	0.0688852	527.017	0.0688824	527.017	0.0702986	527.017	0.0711896	527.017	0.0714084
526	0.0595892	526	0.0583779	526	0.057509	526	0.0587428	526	0.0584069	526	0.0581299	526	0.0582455	526	0.0602651	526	0.0592735	526	0.059741	526	0.0606877	526	0.0599561	526	0.0613564	526	0.0629939	526	0.0649984	526	0.0649284	526	0.0664107	526	0.0666277	526	0.0676006	526	0.0681646	526	0.068877	526	0.0692323	526	0.0706125	526	0.0710664	526	0.0717712
524.982	0.0604109	524.982	0.0587026	524.982	0.0582396	524.982	0.0590843	524.982	0.0593249	524.982	0.0585197	524.982	0.0587569	524.982	0.0607193	524.982	0.0598832	524.982	0.060387	524.982	0.0613527	524.982	0.0606	524.982	0.0618569	524.982	0.06358	524.982	0.0655333	524.982	0.0656432	524.982	0.0667672	524.982	0.0670181	524.982	0.0683171	524.982	0.0688693	524.982	0.0696828	524.982	0.0695761	524.982	0.071321	524.982	0.0717867	524.982	0.0724003
524.002	0.0616341	524.002	0.0598976	524.002	0.0593552	524.002	0.0605195	524.002	0.060525	524.002	0.0601296	524.002	0.060121	524.002	0.0619399	524.002	0.0611739	524.002	0.0611862	524.002	0.0623863	524.002	0.0617492	524.002	0.0630095	524.002	0.0646573	524.002	0.0668353	524.002	0.0667474	524.002	0.0676391	524.002	0.0683541	524.002	0.0691912	524.002	0.0698719	524.002	0.0707753	524.002	0.0708828	524.002	0.0721382	524.002	0.0729687	524.002	0.0734276
522.984	0.0620189	522.984	0.060582	522.984	0.0598016	522.984	0.0609251	522.984	0.0609622	522.984	0.0602007	522.984	0.0605917	522.984	0.0620712	522.984	0.0615518	522.984	0.0615142	522.984	0.0628199	522.984	0.0620737	522.984	0.0637139	522.984	0.065321	522.984	0.0674614	522.984	0.0673192	522.984	0.0683284	522.984	0.068864	522.984	0.0696922	522.984	0.0703713	522.984	0.0712754	522.984	0.0712467	522.984	0.0725633	522.984	0.0731723	522.984	0.0739085
522.003	0.0625696	522.003	0.0609976	522.003	0.0605545	522.003	0.0615392	522.003	0.0614297	522.003	0.0606297	522.003	0.0610478	522.003	0.0628162	522.003	0.0618036	522.003	0.0623352	522.003	0.0636685	522.003	0.0628552	522.003	0.0640991	522.003	0.0656735	522.003	0.0677691	522.003	0.0675661	522.003	0.0689093	522.003	0.0691291	522.003	0.0699533	522.003	0.0708686	522.003	0.0716883	522.003	0.0717394	522.003	0.0730763	522.003	0.0737545	522.003	0.0742562
520.984	0.0630213	520.984	0.0613952	520.984	0.0609097	520.984	0.0619904	520.984	0.0620155	520.984	0.0613622	520.984	0.0615016	520.984	0.0634448	520.984	0.0626443	520.984	0.0625937	520.984	0.0641888	520.984	0.0628361	520.984	0.0643632	520.984	0.0661606	520.984	0.0682334	520.984	0.0681451	520.984	0.0690324	520.984	0.0696256	520.984	0.0706876	520.984	0.071368	520.984	0.0721393	520.984	0.0721731	520.984	0.073571	520.984	0.0739969	520.984	0.0744007
520.003	0.063117	520.003	0.0613928	520.003	0.0605402	520.003	0.0618374	520.003	0.0614537	520.003	0.0612165	520.003	0.0612861	520.003	0.0632096	520.003	0.0620875	520.003	0.062619	520.003	0.0635918	520.003	0.0628957	520.003	0.0640645	520.003	0.0659947	520.003	0.0677459	520.003	0.0678704	520.003	0.0687365	520.003	0.0694105	520.003	0.0701606	520.003	0.0708822	520.003	0.0717431	520.003	0.071791	520.003	0.0731882	520.003	0.0738712	520.003	0.0745981
518.984	0.0638319	518.984	0.0616134	518.984	0.0610935	518.984	0.0621579	518.984	0.061835	518.984	0.0612807	518.984	0.0614522	518.984	0.0631718	518.984	0.0624894	518.984	0.0632	518.984	0.0637505	518.984	0.0628453	518.984	0.0645199	518.984	0.065782	518.984	0.0678525	518.984	0.068172	518.984	0.0693806	518.984	0.0695227	518.984	0.0706174	518.984	0.0713052	518.984	0.0720944	518.984	0.0720703	518.984	0.0736629	518.984	0.0741034	518.984	0.0744868
518.003	0.0646484	518.003	0.0629122	518.003	0.0624271	518.003	0.0632745	518.003	0.0634034	518.003	0.0626552	518.003	0.062849	518.003	0.0644042	518.003	0.0640966	518.003	0.0641518	518.003	0.0652354	518.003	0.0643255	518.003	0.0653299	518.003	0.0675241	518.003	0.0696688	518.003	0.0690981	518.003	0.0701198	518.003	0.0704613	518.003	0.0715115	518.003	0.0720929	518.003	0.0732042	518.003	0.0733996	518.003	0.0746521	518.003	0.0748513	518.003	0.0756098
516.983	0.0656908	516.983	0.0638634	516.983	0.0630051	516.983	0.0641006	516.983	0.0638002	516.983	0.0629614	516.983	0.0630267	516.983	0.0648593	516.983	0.0640221	516.983	0.0647158	516.983	0.06556	516.983	0.0648294	516.983	0.0661262	516.983	0.0677129	516.983	0.0696503	516.983	0.0698696	516.983	0.0705751	516.983	0.0711202	516.983	0.0719853	516.983	0.0727316	516.983	0.0736321	516.983	0.0735445	516.983	0.0750889	516.983	0.0757354	516.983	0.0762722
516.001	0.0662472	516.001	0.06406	516.001	0.0631524	516.001	0.0644764	516.001	0.0639655	516.001	0.0634248	516.001	0.06368	516.001	0.0655074	516.001	0.0648721	516.001	0.0650151	516.001	0.0660397	516.001	0.0648191	516.001	0.0664471	516.001	0.0681177	516.001	0.069918	516.001	0.0699086	516.001	0.0710863	516.001	0.0715615	516.001	0.0722442	516.001	0.0730985	516.001	0.0739665	516.001	0.0737677	516.001	0.0754459	516.001	0.0757247	516.001	0.0766068
514.981	0.066991	514.981	0.0648074	514.981	0.0636922	514.981	0.0646903	514.981	0.0644921	514.981	0.063823	514.981	0.0644654	514.981	0.0659119	514.981	0.0649477	514.981	0.0653175	514.981	0.0666989	514.981	0.0652992	514.981	0.066558	514.981	0.0685466	514.981	0.0702761	514.981	0.070082	514.981	0.0714802	514.981	0.0715327	514.981	0.0724444	514.981	0.0733854	514.981	0.0744049	514.981	0.0744096	514.981	0.0754166	514.981	0.076128	514.981	0.0764991
513.999	0.0672353	513.999	0.0650749	513.999	0.0640553	513.999	0.0649176	513.999	0.0652792	513.999	0.0644085	513.999	0.0646504	513.999	0.0661494	513.999	0.0652749	513.999	0.0654866	513.999	0.0667055	513.999	0.0653392	513.999	0.0673396	513.999	0.0687336	513.999	0.0705559	513.999	0.0705361	513.999	0.0717355	513.999	0.0722991	513.999	0.0730385	513.999	0.0739363	513.999	0.074563	513.999	0.0744662	513.999	0.0756525	513.999	0.0765084	513.999	0.076905
513.016	0.0678607	513.016	0.0651767	513.016	0.0642409	513.016	0.0652048	513.016	0.0654475	513.016	0.0647855	513.016	0.0648955	513.016	0.0666866	513.016	0.0657094	513.016	0.0660452	513.016	0.0669347	513.016	0.0660044	513.016	0.0676468	513.016	0.0689501	513.016	0.0710896	513.016	0.0708322	513.016	0.0717698	513.016	0.0720065	513.016	0.0730754	513.016	0.0737647	513.016	0.0748917	513.016	0.0747835	513.016	0.0760838	513.016	0.0766006	513.016	0.0771273
511.995	0.068834	511.995	0.0657737	511.995	0.0650564	511.995	0.0658345	511.995	0.0659927	511.995	0.0649134	511.995	0.0649051	511.995	0.0667344	511.995	0.066158	511.995	0.0661471	511.995	0.0672391	511.995	0.0665407	511.995	0.0676263	511.995	0.0691246	511.995	0.0711797	511.995	0.0708828	511.995	0.072448	511.995	0.0725569	511.995	0.0734142	511.995	0.074124	511.995	0.0749548	511.995	0.0746442	511.995	0.0762997	511.995	0.0772671	511.995	0.0774602
511.012	0.0684166	511.012	0.0661105	511.012	0.0651928	511.012	0.0665618	511.012	0.0660751	511.012	0.0653269	511.012	0.0656402	511.012	0.0670744	511.012	0.0663712	511.012	0.0662412	511.012	0.0676068	511.012	0.066454	511.012	0.0676052	511.012	0.069485	511.012	0.0716593	511.012	0.0713597	511.012	0.0724099	511.012	0.0726542	511.012	0.0736745	511.012	0.0745676	511.012	0.0751292	511.012	0.0749371	511.012	0.0764226	511.012	0.0769905	511.012	0.0774788
509.991	0.0695136	509.991	0.0665499	509.991	0.0653728	509.991	0.0667209	509.991	0.0665151	509.991	0.0656481	509.991	0.0660207	509.991	0.0673492	509.991	0.0667144	509.991	0.0668259	509.991	0.0680094	509.991	0.0669844	509.991	0.0681721	509.991	0.0700397	509.991	0.0717751	509.991	0.0718104	509.991	0.0726007	509.991	0.0728244	509.991	0.0741927	509.991	0.0742452	509.991	0.0756722	509.991	0.075518	509.991	0.0765077	509.991	0.0772204	509.991	0.0778607
509.008	0.0699598	509.008	0.0670532	509.008	0.0661453	509.008	0.0671199	509.008	0.0670076	509.008	0.0660326	509.008	0.0662607	509.008	0.0677288	509.008	0.0668627	509.008	0.0672007	509.008	0.0683105	509.008	0.0671524	509.008	0.0683491	509.008	0.0700274	509.008	0.0721305	509.008	0.0716663	509.008	0.072823	509.008	0.0732127	509.008	0.0740027	509.008	0.0749702	509.008	0.0757825	509.008	0.0756381	509.008	0.0771812	509.008	0.0777584	509.008	0.0778939
507.986	0.0707018	507.986	0.0675617	507.986	0.0668221	507.986	0.0674487	507.986	0.0675564	507.986	0.0662662	507.986	0.066615	507.986	0.0683724	507.986	0.0673091	507.986	0.0676412	507.986	0.0682456	507.986	0.0675512	507.986	0.0686509	507.986	0.0702584	507.986	0.0722775	507.986	0.0722769	507.986	0.0728113	507.986	0.0734041	507.986	0.0746449	507.986	0.0750137	507.986	0.075911	507.986	0.0755472	507.986	0.0769363	507.986	0.0778477	507.986	0.0782134
507.003	0.071422	507.003	0.0678404	507.003	0.0666967	507.003	0.0677631	507.003	0.0676381	507.003	0.0666837	507.003	0.0667866	507.003	0.0684493	507.003	0.0676063	507.003	0.0676742	507.003	0.0690449	507.003	0.0676923	507.003	0.068832	507.003	0.0704899	507.003	0.0723744	507.003	0.0724641	507.003	0.0731382	507.003	0.0738677	507.003	0.0746846	507.003	0.0753265	507.003	0.0761426	507.003	0.0755611	507.003	0.0771171	507.003	0.0777474	507.003	0.0782985
506.018	0.0721431	506.018	0.0688334	506.018	0.0674688	506.018	0.0680706	506.018	0.0684229	506.018	0.0670154	506.018	0.0672152	506.018	0.0688472	506.018	0.0678928	506.018	0.0679222	506.018	0.0691851	506.018	0.0679128	506.018	0.068963	506.018	0.0710188	506.018	0.0726845	506.018	0.072734	506.018	0.0732788	506.018	0.0738601	506.018	0.0754018	506.018	0.0754561	506.018	0.0760504	506.018	0.0763711	506.018	0.0774788	506.018	0.0781231	506.018	0.0783659
504.996	0.0724352	504.996	0.0691876	504.996	0.0681816	504.996	0.0686765	504.996	0.0683794	504.996	0.0673249	504.996	0.0676775	504.996	0.0691167	504.996	0.0682398	504.996	0.0681973	504.996	0.0689441	504.996	0.0680381	504.996	0.069389	504.996	0.0707493	504.996	0.0729878	504.996	0.0726211	504.996	0.0738175	504.996	0.0744735	504.996	0.0749723	504.996	0.0753791	504.996	0.0763356	504.996	0.0763172	504.996	0.0774837	504.996	0.0778328	504.996	0.0785012
504.012	0.0732269	504.012	0.0689389	504.012	0.0682574	504.012	0.0692849	504.012	0.0689842	504.012	0.0677793	504.012	0.0680599	504.012	0.0692942	504.012	0.0683205	504.012	0.0684853	504.012	0.0696315	504.012	0.0684834	504.012	0.0699451	504.012	0.0711697	504.012	0.0729876	504.012	0.0728925	504.012	0.0737598	504.012	0.0744068	504.012	0.0752616	504.012	0.0758549	504.012	0.0762298	504.012	0.0762227	504.012	0.0774839	504.012	0.0783968	504.012	0.0786285
502.989	0.0742017	502.989	0.0695755	502.989	0.0686615	502.989	0.0692043	502.989	0.0694312	502.989	0.068169	502.989	0.0682034	502.989	0.0695971	502.989	0.068622	502.989	0.0687977	502.989	0.069424	502.989	0.06886	502.989	0.0699733	502.989	0.0714179	502.989	0.0732165	502.989	0.0729478	502.989	0.0741815	502.989	0.0744447	502.989	0.0748786	502.989	0.0762512	502.989	0.0763919	502.989	0.0765731	502.989	0.0776398	502.989	0.0780808	502.989	0.0787563
502.004	0.074781	502.004	0.0707683	502.004	0.0693975	502.004	0.0702371	502.004	0.0698475	502.004	0.0685017	502.004	0.0684598	502.004	0.0701511	502.004	0.0689742	502.004	0.0691267	502.004	0.0701113	502.004	0.0689993	502.004	0.0703414	502.004	0.0717202	502.004	0.0737925	502.004	0.0731605	502.004	0.074064	502.004	0.0747511	502.004	0.0753976	502.004	0.0757425	502.004	0.0770792	502.004	0.076738	502.004	0.0779582	502.004	0.0787227	502.004	0.0789125
500.981	0.0756628	500.981	0.0711439	500.981	0.0698597	500.981	0.0702756	500.981	0.0699929	500.981	0.0689379	500.981	0.0688228	500.981	0.0705658	500.981	0.0692867	500.981	0.069056	500.981	0.0703469	500.981	0.0687422	500.981	0.0704327	500.981	0.0717058	500.981	0.0736525	500.981	0.0734215	500.981	0.0742488	500.981	0.0746737	500.981	0.0757637	500.981	0.0759574	500.981	0.0770773	500.981	0.0767922	500.981	0.0784035	500.981	0.0787679	500.981	0.0790856
499.996	0.0762796	499.996	0.0717208	499.996	0.0704603	499.996	0.0710204	499.996	0.0704545	499.996	0.0691245	499.996	0.0692332	499.996	0.070418	499.996	0.0695377	499.996	0.0695349	499.996	0.0704145	499.996	0.069048	499.996	0.0705871	499.996	0.0720567	499.996	0.0738939	499.996	0.0732305	499.996	0.0744854	499.996	0.0750732	499.996	0.075639	499.996	0.0758161	499.996	0.0771563	499.996	0.076885	499.996	0.0781652	499.996	0.0788329	499.996	0.0788982
499.01	0.0773532	499.01	0.0724229	499.01	0.0710842	499.01	0.0713417	499.01	0.0709317	499.01	0.0697648	499.01	0.0695167	499.01	0.070854	499.01	0.0696084	499.01	0.0698684	499.01	0.0711407	499.01	0.0693277	499.01	0.0707567	499.01	0.0718569	499.01	0.0737096	499.01	0.0738849	499.01	0.0745318	499.01	0.0748767	499.01	0.0755446	499.01	0.076276	499.01	0.077044	499.01	0.0767606	499.01	0.0781928	499.01	0.078641	499.01	0.0791728
497.987	0.0782103	497.987	0.0726729	497.987	0.0713933	497.987	0.0719616	497.987	0.071434	497.987	0.0701296	497.987	0.0700644	497.987	0.0712988	497.987	0.0698903	497.987	0.0697553	497.987	0.0707014	497.987	0.0697067	497.987	0.0708052	497.987	0.0720619	497.987	0.0739217	497.987	0.0738244	497.987	0.0747007	497.987	0.074769	497.987	0.0760615	497.987	0.0761849	497.987	0.0773265	497.987	0.0770732	497.987	0.0782678	497.987	0.0786897	497.987	0.0790796
497.001	0.0789861	497.001	0.0734516	497.001	0.0718667	497.001	0.0728113	497.001	0.0718066	497.001	0.0706958	497.001	0.0702068	497.001	0.0713862	497.001	0.0706904	497.001	0.0704704	497.001	0.0711061	497.001	0.0698478	497.001	0.0711375	497.001	0.0721648	497.001	0.0740796	497.001	0.0737528	497.001	0.074583	497.001	0.0750763	497.001	0.0759918	497.001	0.0765276	497.001	0.0772254	497.001	0.0772971	497.001	0.0784655	497.001	0.0790314	497.001	0.0791588
496.015	0.0803135	496.015	0.07414	496.015	0.0724476	496.015	0.0734607	496.015	0.0723865	496.015	0.0709405	496.015	0.0708082	496.015	0.0720201	496.015	0.07073	496.015	0.0707875	496.015	0.0717278	496.015	0.0702062	496.015	0.0712635	496.015	0.0726938	496.015	0.0743864	496.015	0.0741877	496.015	0.0750438	496.015	0.0754551	496.015	0.0762888	496.015	0.0767037	496.015	0.077599	496.015	0.0772738	496.015	0.078619	496.015	0.0793045	496.015	0.0796068
494.99	0.0805922	494.99	0.0743605	494.99	0.0727276	494.99	0.0730839	494.99	0.0723112	494.99	0.0707351	494.99	0.0705422	494.99	0.0720676	494.99	0.070453	494.99	0.0703051	494.99	0.07092	494.99	0.0697004	494.99	0.0711548	494.99	0.0720239	494.99	0.0736038	494.99	0.073747	494.99	0.0747809	494.99	0.074611	494.99	0.0756731	494.99	0.0758965	494.99	0.0770124	494.99	0.0764171	494.99	0.0780667	494.99	0.0784986	494.99	0.0788275
494.004	0.0819133	494.004	0.0753148	494.004	0.0734071	494.004	0.0736914	494.004	0.0728457	494.004	0.0711949	494.004	0.0711835	494.004	0.071798	494.004	0.0708755	494.004	0.0705604	494.004	0.0711407	494.004	0.0700158	494.004	0.0712443	494.004	0.0723264	494.004	0.0740333	494.004	0.0740909	494.004	0.0748162	494.004	0.0750281	494.004	0.0757769	494.004	0.0764441	494.004	0.0770103	494.004	0.0769951	494.004	0.0780731	494.004	0.0787372	494.004	0.0788492
493.017	0.0831032	493.017	0.0760047	493.017	0.0739659	493.017	0.0743093	493.017	0.0731462	493.017	0.0719017	493.017	0.0714529	493.017	0.0724707	493.017	0.0712859	493.017	0.0709887	493.017	0.0716608	493.017	0.0701966	493.017	0.0714744	493.017	0.0724067	493.017	0.0742771	493.017	0.0737433	493.017	0.0747648	493.017	0.074982	493.017	0.0758273	493.017	0.0764103	493.017	0.0769249	493.017	0.076771	493.017	0.0778554	493.017	0.0784032	493.017	0.078794
491.992	0.0844577	491.992	0.0767905	491.992	0.0748817	491.992	0.0749313	491.992	0.0739447	491.992	0.0721644	491.992	0.0718537	491.992	0.0731102	491.992	0.0716362	491.992	0.0709233	491.992	0.0716973	491.992	0.0703005	491.992	0.0714165	491.992	0.0724397	491.992	0.0744349	491.992	0.0741048	491.992	0.074814	491.992	0.0750697	491.992	0.0759336	491.992	0.0766248	491.992	0.0772705	491.992	0.0767449	491.992	0.0781878	491.992	0.0786931	491.992	0.0789972
491.005	0.0860797	491.005	0.078331	491.005	0.0761025	491.005	0.0761174	491.005	0.0748684	491.005	0.0730428	491.005	0.0727167	491.005	0.0737574	491.005	0.0722696	491.005	0.0721368	491.005	0.0725066	491.005	0.0708321	491.005	0.0719282	491.005	0.0730291	491.005	0.0749108	491.005	0.0745326	491.005	0.0754291	491.005	0.0757233	491.005	0.0765507	491.005	0.0770166	491.005	0.0776819	491.005	0.0773041	491.005	0.0786052	491.005	0.079165	491.005	0.0792325
490.017	0.0877793	490.017	0.0792279	490.017	0.0769722	490.017	0.0770236	490.017	0.0755438	490.017	0.0740303	490.017	0.0731937	490.017	0.0740822	490.017	0.0727559	490.017	0.0723878	490.017	0.0727868	490.017	0.071113	490.017	0.0721086	490.017	0.0735441	490.017	0.074984	490.017	0.0747223	490.017	0.0756668	490.017	0.0758443	490.017	0.076636	490.017	0.0770123	490.017	0.0778623	490.017	0.0773236	490.017	0.0787529	490.017	0.0792055	490.017	0.0793489
488.992	0.0894239	488.992	0.0805565	488.992	0.077925	488.992	0.0779353	488.992	0.0764939	488.992	0.0745747	488.992	0.0739979	488.992	0.0749035	488.992	0.0730661	488.992	0.0726435	488.992	0.073153	488.992	0.0715203	488.992	0.0723168	488.992	0.0735347	488.992	0.0753157	488.992	0.074912	488.992	0.0757376	488.992	0.0759927	488.992	0.0768701	488.992	0.0771277	488.992	0.0780228	488.992	0.0774672	488.992	0.0787712	488.992	0.0794633	488.992	0.0793474
488.004	0.0910218	488.004	0.0818823	488.004	0.0793313	488.004	0.078956	488.004	0.0774601	488.004	0.075237	488.004	0.0744774	488.004	0.0755156	488.004	0.0736799	488.004	0.0734426	488.004	0.0735741	488.004	0.0716834	488.004	0.0728251	488.004	0.0739847	488.004	0.0758519	488.004	0.0754045	488.004	0.0762113	488.004	0.0763432	488.004	0.0773297	488.004	0.0774651	488.004	0.0782629	488.004	0.0780635	488.004	0.0792904	488.004	0.0795816	488.004	0.0798366
487.016	0.0927778	487.016	0.0833047	487.016	0.0805254	487.016	0.080134	487.016	0.0786019	487.016	0.0764313	487.016	0.0753253	487.016	0.0764887	487.016	0.0745433	487.016	0.0739595	487.016	0.0741641	487.016	0.0724591	487.016	0.0735497	487.016	0.0743626	487.016	0.0765288	487.016	0.0759136	487.016	0.0766281	487.016	0.076819	487.016	0.0777258	487.016	0.0780931	487.016	0.078874	487.016	0.0783705	487.016	0.079866	487.016	0.0801785	487.016	0.0804121
485.99	0.09589	485.99	0.0857995	485.99	0.0828992	485.99	0.0822189	485.99	0.0804161	485.99	0.0781992	485.99	0.0771942	485.99	0.0778562	485.99	0.0759223	485.99	0.0752575	485.99	0.0756323	485.99	0.0736124	485.99	0.0746364	485.99	0.0755335	485.99	0.0774386	485.99	0.077129	485.99	0.0780484	485.99	0.0782055	485.99	0.0788772	485.99	0.078975	485.99	0.0799367	485.99	0.079469	485.99	0.0807004	485.99	0.0811399	485.99	0.0813293
485.001	0.098057	485.001	0.0875384	485.001	0.0844496	485.001	0.0835943	485.001	0.0816481	485.001	0.0792562	485.001	0.078343	485.001	0.0790823	485.001	0.0766604	485.001	0.0759318	485.001	0.0762726	485.001	0.0742595	485.001	0.0751563	485.001	0.0760441	485.001	0.0776521	485.001	0.0774118	485.001	0.0784661	485.001	0.078538	485.001	0.079191	485.001	0.0795999	485.001	0.0802297	485.001	0.0798407	485.001	0.0810954	485.001	0.0815348	485.001	0.0817962
484.013	0.100014	484.013	0.0891634	484.013	0.0859374	484.013	0.085144	484.013	0.083084	484.013	0.0804713	484.013	0.0792906	484.013	0.0799058	484.013	0.0777919	484.013	0.0771872	484.013	0.0771527	484.013	0.0750162	484.013	0.0759162	484.013	0.0768598	484.013	0.0786848	484.013	0.0780959	484.013	0.0788934	484.013	0.0790514	484.013	0.0799081	484.013	0.0803398	484.013	0.0808007	484.013	0.0806578	484.013	0.0818082	484.013	0.0822192	484.013	0.0823286
482.986	0.102597	482.986	0.0909805	482.986	0.087368	482.986	0.0864032	482.986	0.084477	482.986	0.0816659	482.986	0.0802845	482.986	0.0809471	482.986	0.0785983	482.986	0.0776653	482.986	0.0777005	482.986	0.0757034	482.986	0.0761878	482.986	0.0771954	482.986	0.078935	482.986	0.0785518	482.986	0.0794365	482.986	0.079451	482.986	0.0803283	482.986	0.0802941	482.986	0.0811974	482.986	0.0808823	482.986	0.0822286	482.986	0.0825637	482.986	0.0825622
481.997	0.10525	481.997	0.0931045	481.997	0.089644	481.997	0.0880954	481.997	0.0859536	481.997	0.083165	481.997	0.0817748	481.997	0.0821629	481.997	0.0798979	481.997	0.0787874	481.997	0.0788125	481.997	0.0766657	481.997	0.0772164	481.997	0.078066	481.997	0.0797802	481.997	0.0792233	481.997	0.0802207	481.997	0.0802174	481.997	0.0808442	481.997	0.081369	481.997	0.0821314	481.997	0.0817942	481.997	0.0829359	481.997	0.0833573	481.997	0.0835886
481.008	0.107848	481.008	0.0956575	481.008	0.0919607	481.008	0.0904712	481.008	0.0881455	481.008	0.0850881	481.008	0.0833153	481.008	0.0833346	481.008	0.0812391	481.008	0.0801445	481.008	0.0797304	481.008	0.0777949	481.008	0.0780747	481.008	0.0790114	481.008	0.0809272	481.008	0.0806115	481.008	0.0810566	481.008	0.0812773	481.008	0.0822242	481.008	0.082236	481.008	0.0828464	481.008	0.0827794	481.008	0.0838856	481.008	0.0842755	481.008	0.0842115
480.019	0.111708	480.019	0.0988778	480.019	0.094069	480.019	0.0931158	480.019	0.0898959	480.019	0.0870236	480.019	0.0854085	480.019	0.0852721	480.019	0.082428	480.019	0.0818021	480.019	0.0812949	480.019	0.0788584	480.019	0.0795742	480.019	0.0802287	480.019	0.0819678	480.019	0.0816501	480.019	0.0822384	480.019	0.0823187	480.019	0.0830505	480.019	0.0834505	480.019	0.0839885	480.019	0.0837774	480.019	0.0848609	480.019	0.0851201	480.019	0.0855566
478.991	0.11497	478.991	0.101491	478.991	0.09717	478.991	0.0954037	478.991	0.0924176	478.991	0.0890973	478.991	0.0872941	478.991	0.0872141	478.991	0.0845254	478.991	0.0831298	478.991	0.0826041	478.991	0.0802142	478.991	0.0808155	478.991	0.0814038	478.991	0.0832259	478.991	0.0828281	478.991	0.0836087	478.991	0.0833076	478.991	0.0844581	478.991	0.0846148	478.991	0.0853868	478.991	0.0850038	478.991	0.0857143	478.991	0.0862034	478.991	0.0866166
478.001	0.118016	478.001	0.104493	478.001	0.100033	478.001	0.0977839	478.001	0.0947752	478.001	0.0912555	478.001	0.0890997	478.001	0.0888424	478.001	0.086127	478.001	0.084753	478.001	0.0845304	478.001	0.0818483	478.001	0.0819654	478.001	0.0828793	478.001	0.0844982	478.001	0.0836086	478.001	0.0847174	478.001	0.0847237	478.001	0.0853308	478.001	0.085613	478.001	0.086609	478.001	0.0859146	478.001	0.087373	478.001	0.087473	478.001	0.0877405
477.011	0.122067	477.011	0.108095	477.011	0.103486	477.011	0.100832	477.011	0.0976461	477.011	0.0940697	477.011	0.0921942	477.011	0.0914892	477.011	0.0888319	477.011	0.0869973	477.011	0.0863749	477.011	0.0836716	477.011	0.0837892	477.011	0.0847754	477.011	0.0865524	477.011	0.0859099	477.011	0.0869292	477.011	0.0866573	477.011	0.0874378	477.011	0.0877654	477.011	0.0886999	477.011	0.0879116	477.011	0.0890727	477.011	0.0895929	477.011	0.0896069
475.983	0.126108	475.983	0.111553	475.983	0.106507	475.983	0.104017	475.983	0.100329	475.983	0.0965516	475.983	0.0941604	475.983	0.0936411	475.983	0.0909182	475.983	0.0886635	475.983	0.0884716	475.983	0.0853515	475.983	0.0859439	475.983	0.0863367	475.983	0.0881854	475.983	0.0872741	475.983	0.0883227	475.983	0.0882306	475.983	0.0887371	475.983	0.088955	475.983	0.0896112	475.983	0.0895785	475.983	0.0906009	475.983	0.0911745	475.983	0.0912731
474.993	0.130214	474.993	0.115606	474.993	0.110022	474.993	0.107292	474.993	0.103682	474.993	0.0994957	474.993	0.0968192	474.993	0.0957332	474.993	0.0926137	474.993	0.091231	474.993	0.0903165	474.993	0.0872973	474.993	0.0871937	474.993	0.0877723	474.993	0.0895638	474.993	0.088944	474.993	0.0894925	474.993	0.09021	474.993	0.0904836	474.993	0.0907327	474.993	0.09117	474.993	0.091078	474.993	0.0920368	474.993	0.0927179	474.993	0.0922068
474.002	0.134304	474.002	0.119344	474.002	0.113434	474.002	0.110231	474.002	0.106413	474.002	0.102013	474.002	0.0996718	474.002	0.0981305	474.002	0.094876	474.002	0.0929315	474.002	0.0922022	474.002	0.0890576	474.002	0.0891429	474.002	0.0896748	474.002	0.0912551	474.002	0.090673	474.002	0.09138	474.002	0.0913984	474.002	0.092381	474.002	0.0923519	474.002	0.0929546	474.002	0.0924385	474.002	0.0933938	474.002	0.0939966	474.002	0.0941294
473.011	0.138283	473.011	0.122847	473.011	0.116778	473.011	0.114278	473.011	0.108955	473.011	0.104784	473.011	0.102241	473.011	0.100992	473.011	0.0973494	473.011	0.095373	473.011	0.094066	473.011	0.0908476	473.011	0.090946	473.011	0.0911471	473.011	0.0930541	473.011	0.0924575	473.011	0.0933813	473.011	0.0931743	473.011	0.0938028	473.011	0.0941085	473.011	0.09463	473.011	0.0940236	473.011	0.0951635	473.011	0.0955682	473.011	0.0958427
471.982	0.143402	471.982	0.127029	471.982	0.120851	471.982	0.117735	471.982	0.112659	471.982	0.107796	471.982	0.105087	471.982	0.103777	471.982	0.0997628	471.982	0.0973268	471.982	0.0961649	471.982	0.0929892	471.982	0.0929436	471.982	0.0932641	471.982	0.0948909	471.982	0.0943801	471.982	0.0949611	471.982	0.0948651	471.982	0.0956091	471.982	0.0956276	471.982	0.0963482	471.982	0.096198	471.982	0.0970197	471.982	0.0976386	471.982	0.0973852
470.991	0.147548	470.991	0.131367	470.991	0.124671	470.991	0.12117	470.991	0.115993	470.991	0.110801	470.991	0.107475	470.991	0.106158	470.991	0.101954	470.991	0.0996177	470.991	0.0981104	470.991	0.0951254	470.991	0.0948065	470.991	0.0949094	470.991	0.0969151	470.991	0.0959615	470.991	0.0966818	470.991	0.0965919	470.991	0.0971846	470.991	0.0974342	470.991	0.0980839	470.991	0.0981363	470.991	0.098739	470.991	0.0991632	470.991	0.0997477
470	0.151493	470	0.135195	470	0.128502	470	0.124347	470	0.119087	470	0.113661	470	0.110223	470	0.108639	470	0.104414	470	0.101615	470	0.100004	470	0.0964985	470	0.0959172	470	0.0960836	470	0.0978816	470	0.0973011	470	0.0980935	470	0.097796	470	0.0988581	470	0.0989618	470	0.099545	470	0.0989712	470	0.100038	470	0.10029	470	0.100631
469.008	0.156924	469.008	0.140209	469.008	0.13292	469.008	0.128456	469.008	0.122883	469.008	0.117022	469.008	0.113455	469.008	0.111402	469.008	0.106812	469.008	0.104201	469.008	0.102345	469.008	0.0987994	469.008	0.098236	469.008	0.0983397	469.008	0.0997766	469.008	0.0991493	469.008	0.099625	469.008	0.0999999	469.008	0.100859	469.008	0.100794	469.008	0.101495	469.008	0.100547	469.008	0.101678	469.008	0.10199	469.008	0.102731
468.016	0.161808	468.016	0.144925	468.016	0.137395	468.016	0.132649	468.016	0.126055	468.016	0.120393	468.016	0.116669	468.016	0.114209	468.016	0.109565	468.016	0.106985	468.016	0.1048	468.016	0.100446	468.016	0.100092	468.016	0.100147	468.016	0.101875	468.016	0.100956	468.016	0.1018	468.016	0.101946	468.016	0.102408	468.016	0.102797	468.016	0.103488	468.016	0.102808	468.016	0.103974	468.016	0.104392	468.016	0.103998
466.986	0.166934	466.986	0.149279	466.986	0.141832	466.986	0.136397	466.986	0.13023	466.986	0.123844	466.986	0.119945	466.986	0.117206	466.986	0.112546	466.986	0.109202	466.986	0.107149	466.986	0.103161	466.986	0.102253	466.986	0.102366	466.986	0.103947	466.986	0.103276	466.986	0.103831	466.986	0.104138	466.986	0.104735	466.986	0.104727	466.986	0.105162	466.986	0.104752	466.986	0.105897	466.986	0.106246	466.986	0.106223
465.994	0.171577	465.994	0.154965	465.994	0.146671	465.994	0.140798	465.994	0.134092	465.994	0.12736	465.994	0.122907	465.994	0.12045	465.994	0.11526	465.994	0.11169	465.994	0.109869	465.994	0.105436	465.994	0.104069	465.994	0.104266	465.994	0.105913	465.994	0.105277	465.994	0.105907	465.994	0.106001	465.994	0.10677	465.994	0.106697	465.994	0.107329	465.994	0.107012	465.994	0.107775	465.994	0.10868	465.994	0.108119
465.002	0.176824	465.002	0.160016	465.002	0.151585	465.002	0.145035	465.002	0.138044	465.002	0.131186	465.002	0.126262	465.002	0.123474	465.002	0.118378	465.002	0.114518	465.002	0.111899	465.002	0.107948	465.002	0.106179	465.002	0.106473	465.002	0.108043	465.002	0.107411	465.002	0.108313	465.002	0.107843	465.002	0.10878	465.002	0.109142	465.002	0.109683	465.002	0.109172	465.002	0.109603	465.002	0.110231	465.002	0.110155
464.009	0.182775	464.009	0.165342	464.009	0.155817	464.009	0.149474	464.009	0.142573	464.009	0.134932	464.009	0.130074	464.009	0.126828	464.009	0.121039	464.009	0.117365	464.009	0.114542	464.009	0.10994	464.009	0.10838	464.009	0.108961	464.009	0.110043	464.009	0.109068	464.009	0.110122	464.009	0.110186	464.009	0.111037	464.009	0.111156	464.009	0.11141	464.009	0.110931	464.009	0.112141	464.009	0.112474	464.009	0.112495
463.017	0.187534	463.017	0.170554	463.017	0.160814	463.017	0.154041	463.017	0.146139	463.017	0.139066	463.017	0.133096	463.017	0.129758	463.017	0.124075	463.017	0.120077	463.017	0.117056	463.017	0.112157	463.017	0.110868	463.017	0.110596	463.017	0.112147	463.017	0.111243	463.017	0.112405	463.017	0.11239	463.017	0.112728	463.017	0.113079	463.017	0.113679	463.017	0.112948	463.017	0.114208	463.017	0.114421	463.017	0.114221
461.986	0.193053	461.986	0.175668	461.986	0.166072	461.986	0.158467	461.986	0.150338	461.986	0.142488	461.986	0.13684	461.986	0.133128	461.986	0.126832	461.986	0.122744	461.986	0.119272	461.986	0.114678	461.986	0.11334	461.986	0.112782	461.986	0.114224	461.986	0.113975	461.986	0.114342	461.986	0.114566	461.986	0.114994	461.986	0.114936	461.986	0.115876	461.986	0.115101	461.986	0.11625	461.986	0.116578	461.986	0.116121
460.993	0.198513	460.993	0.18107	460.993	0.170825	460.993	0.163277	460.993	0.154312	460.993	0.146393	460.993	0.140409	460.993	0.136533	460.993	0.130153	460.993	0.125032	460.993	0.121993	460.993	0.116762	460.993	0.11532	460.993	0.114873	460.993	0.116473	460.993	0.115655	460.993	0.116244	460.993	0.116486	460.993	0.117166	460.993	0.117041	460.993	0.117531	460.993	0.117099	460.993	0.118031	460.993	0.118685	460.993	0.118096
459.999	0.203502	459.999	0.186138	459.999	0.175746	459.999	0.167805	459.999	0.158874	459.999	0.150146	459.999	0.143783	459.999	0.139494	459.999	0.132695	459.999	0.127944	459.999	0.124598	459.999	0.119171	459.999	0.117404	459.999	0.116828	459.999	0.118582	459.999	0.117914	459.999	0.118602	459.999	0.118716	459.999	0.118943	459.999	0.119083	459.999	0.119594	459.999	0.119156	459.999	0.120322	459.999	0.120466	459.999	0.120506
459.006	0.208726	459.006	0.191812	459.006	0.180534	459.006	0.172104	459.006	0.162946	459.006	0.153918	459.006	0.147239	459.006	0.143179	459.006	0.135975	459.006	0.130645	459.006	0.127443	459.006	0.121514	459.006	0.119613	459.006	0.119208	459.006	0.121023	459.006	0.120093	459.006	0.12094	459.006	0.120706	459.006	0.120952	459.006	0.121062	459.006	0.121844	459.006	0.121121	459.006	0.122384	459.006	0.122716	459.006	0.123049
458.012	0.215246	458.012	0.196794	458.012	0.185814	458.012	0.177515	458.012	0.167141	458.012	0.157684	458.012	0.150888	458.012	0.146125	458.012	0.139054	458.012	0.133557	458.012	0.129988	458.012	0.123938	458.012	0.12168	458.012	0.12129	458.012	0.123313	458.012	0.12212	458.012	0.123037	458.012	0.122684	458.012	0.123718	458.012	0.123526	458.012	0.123702	458.012	0.123651	458.012	0.12464	458.012	0.124718	458.012	0.124679
457.018	0.220426	457.018	0.201972	457.018	0.190741	457.018	0.181831	457.018	0.171292	457.018	0.161919	457.018	0.154561	457.018	0.149314	457.018	0.14203	457.018	0.136173	457.018	0.132269	457.018	0.125888	457.018	0.124093	457.018	0.123619	457.018	0.125016	457.018	0.12402	457.018	0.125181	457.018	0.125192	457.018	0.125266	457.018	0.125688	457.018	0.125807	457.018	0.125362	457.018	0.126276	457.018	0.126629	457.018	0.126647
455.986	0.225735	455.986	0.208159	455.986	0.195842	455.986	0.186074	455.986	0.175534	455.986	0.166118	455.986	0.158165	455.986	0.152744	455.986	0.144694	455.986	0.13931	455.986	0.135092	455.986	0.128532	455.986	0.126224	455.986	0.125335	455.986	0.127094	455.986	0.12634	455.986	0.127005	455.986	0.127322	455.986	0.127706	455.986	0.127447	455.986	0.12816	455.986	0.127628	455.986	0.128807	455.986	0.128962	455.986	0.128738
454.992	0.231027	454.992	0.213634	454.992	0.201223	454.992	0.191028	454.992	0.180158	454.992	0.169914	454.992	0.161952	454.992	0.156273	454.992	0.148194	454.992	0.142114	454.992	0.137622	454.992	0.131075	454.992	0.128541	454.992	0.127904	454.992	0.129581	454.992	0.128677	454.992	0.129342	454.992	0.129421	454.992	0.129702	454.992	0.129716	454.992	0.130394	454.992	0.129402	454.992	0.130559	454.992	0.130958	454.992	0.130883
453.998	0.23666	453.998	0.21911	453.998	0.205918	453.998	0.195422	453.998	0.18421	453.998	0.173842	453.998	0.165288	453.998	0.159257	453.998	0.151051	453.998	0.144561	453.998	0.139936	453.998	0.133176	453.998	0.130668	453.998	0.129778	453.998	0.131324	453.998	0.130922	453.998	0.131426	453.998	0.131423	453.998	0.131982	453.998	0.13189	453.998	0.132533	453.998	0.131694	453.998	0.132522	453.998	0.132928	453.998	0.133045
453.003	0.241446	453.003	0.22404	453.003	0.210505	453.003	0.199953	453.003	0.18761	453.003	0.177168	453.003	0.168496	453.003	0.162388	453.003	0.153908	453.003	0.147276	453.003	0.142274	453.003	0.135465	453.003	0.132865	453.003	0.131783	453.003	0.133357	453.003	0.132707	453.003	0.1331	453.003	0.133077	453.003	0.133707	453.003	0.133905	453.003	0.134357	453.003	0.133618	453.003	0.134672	453.003	0.134741	453.003	0.134672
452.008	0.246701	452.008	0.229119	452.008	0.214906	452.008	0.204336	452.008	0.191847	452.008	0.180592	452.008	0.171751	452.008	0.165375	452.008	0.156781	452.008	0.150144	452.008	0.144897	452.008	0.137806	452.008	0.134904	452.008	0.133679	452.008	0.135251	452.008	0.134429	452.008	0.135558	452.008	0.13532	452.008	0.13571	452.008	0.135602	452.008	0.136323	452.008	0.135475	452.008	0.13676	452.008	0.136848	452.008	0.136662
451.013	0.251174	451.013	0.234668	451.013	0.219571	451.013	0.208638	451.013	0.195444	451.013	0.184123	451.013	0.174819	451.013	0.168365	451.013	0.159351	451.013	0.15196	451.013	0.146833	451.013	0.139968	451.013	0.136407	451.013	0.135622	451.013	0.137396	451.013	0.136307	451.013	0.137043	451.013	0.136875	451.013	0.13773	451.013	0.137465	451.013	0.137773	451.013	0.137218	451.013	0.138714	451.013	0.138623	451.013	0.13863
450.018	0.256163	450.018	0.239394	450.018	0.22458	450.018	0.212635	450.018	0.199248	450.018	0.187742	450.018	0.178421	450.018	0.17132	450.018	0.162093	450.018	0.154749	450.018	0.149631	450.018	0.141874	450.018	0.138658	450.018	0.137495	450.018	0.139488	450.018	0.138231	450.018	0.138677	450.018	0.138787	450.018	0.139384	450.018	0.139525	450.018	0.139667	450.018	0.138994	450.018	0.140269	450.018	0.140563	450.018	0.140386
448.985	0.261113	448.985	0.243965	448.985	0.228987	448.985	0.21651	448.985	0.203164	448.985	0.191234	448.985	0.181645	448.985	0.174156	448.985	0.16459	448.985	0.157408	448.985	0.15164	448.985	0.143866	448.985	0.140556	448.985	0.139514	448.985	0.141155	448.985	0.14006	448.985	0.140836	448.985	0.140832	448.985	0.141142	448.985	0.141484	448.985	0.141562	448.985	0.141447	448.985	0.142089	448.985	0.142198	448.985	0.142221
447.989	0.264752	447.989	0.247795	447.989	0.232194	447.989	0.22012	447.989	0.206362	447.989	0.193963	447.989	0.184143	447.989	0.176906	447.989	0.166849	447.989	0.159417	447.989	0.153275	447.989	0.14565	447.989	0.1421	447.989	0.14091	447.989	0.142294	447.989	0.141545	447.989	0.142005	447.989	0.142114	447.989	0.14277	447.989	0.142451	447.989	0.143478	447.989	0.142711	447.989	0.143476	447.989	0.143898	447.989	0.143708
446.994	0.268847	446.994	0.251992	446.994	0.236358	446.994	0.223893	446.994	0.20964	446.994	0.19703	446.994	0.187004	446.994	0.179257	446.994	0.169174	446.994	0.161471	446.994	0.155412	446.994	0.147493	446.994	0.143873	446.994	0.142728	446.994	0.144455	446.994	0.143271	446.994	0.143756	446.994	0.143702	446.994	0.144295	446.994	0.14421	446.994	0.144613	446.994	0.143961	446.994	0.145345	446.994	0.145465	446.994	0.14545
445.998	0.272803	445.998	0.256277	445.998	0.240187	445.998	0.227154	445.998	0.212788	445.998	0.199857	445.998	0.189792	445.998	0.181861	445.998	0.171523	445.998	0.163459	445.998	0.157456	445.998	0.149001	445.998	0.145537	445.998	0.14415	445.998	0.146088	445.998	0.14469	445.998	0.145481	445.998	0.145632	445.998	0.145957	445.998	0.146199	445.998	0.146352	445.998	0.14553	445.998	0.146584	445.998	0.146728	445.998	0.146647
445.002	0.277054	445.002	0.260033	445.002	0.243848	445.002	0.230424	445.002	0.215941	445.002	0.202789	445.002	0.192303	445.002	0.18417	445.002	0.173656	445.002	0.165671	445.002	0.159172	445.002	0.150956	445.002	0.147294	445.002	0.145612	445.002	0.147364	445.002	0.146437	445.002	0.147256	445.002	0.147012	445.002	0.14754	445.002	0.147506	445.002	0.148	445.002	0.14704	445.002	0.148242	445.002	0.148521	445.002	0.148401
444.006	0.280613	444.006	0.263889	444.006	0.247289	444.006	0.233574	444.006	0.218651	444.006	0.205392	444.006	0.194454	444.006	0.186401	444.006	0.175889	444.006	0.167633	444.006	0.160963	444.006	0.152694	444.006	0.148482	444.006	0.147389	444.006	0.148885	444.006	0.148051	444.006	0.148583	444.006	0.148213	444.006	0.149007	444.006	0.148989	444.006	0.149522	444.006	0.148588	444.006	0.149821	444.006	0.149825	444.006	0.149577
443.009	0.283675	443.009	0.266925	443.009	0.249996	443.009	0.23635	443.009	0.22144	443.009	0.207399	443.009	0.196842	443.009	0.188313	443.009	0.177366	443.009	0.169072	443.009	0.162433	443.009	0.153968	443.009	0.149893	443.009	0.148536	443.009	0.15011	443.009	0.149197	443.009	0.14982	443.009	0.149677	443.009	0.150012	443.009	0.150084	443.009	0.15041	443.009	0.149544	443.009	0.15085	443.009	0.151087	443.009	0.151156
442.013	0.286465	442.013	0.270288	442.013	0.25305	442.013	0.239036	442.013	0.223459	442.013	0.209847	442.013	0.198656	442.013	0.190018	442.013	0.179168	442.013	0.170427	442.013	0.16368	442.013	0.155236	442.013	0.150945	442.013	0.149964	442.013	0.151043	442.013	0.150294	442.013	0.150756	442.013	0.15066	442.013	0.151043	442.013	0.151367	442.013	0.151505	442.013	0.15075	442.013	0.151698	442.013	0.152266	442.013	0.151911
441.016	0.288802	441.016	0.272724	441.016	0.255629	441.016	0.241236	441.016	0.225564	441.016	0.211719	441.016	0.200709	441.016	0.191941	441.016	0.180699	441.016	0.171791	441.016	0.165269	441.016	0.15623	441.016	0.151878	441.016	0.150597	441.016	0.152425	441.016	0.151167	441.016	0.151849	441.016	0.15171	441.016	0.152195	441.016	0.152055	441.016	0.15246	441.016	0.151968	441.016	0.153098	441.016	0.153379	441.016	0.152987
440.019	0.291016	440.019	0.275091	440.019	0.25792	440.019	0.243564	440.019	0.227682	440.019	0.213535	440.019	0.202274	440.019	0.193388	440.019	0.182207	440.019	0.173432	440.019	0.166589	440.019	0.157505	440.019	0.153141	440.019	0.151625	440.019	0.153296	440.019	0.1526	440.019	0.15288	440.019	0.152694	440.019	0.153206	440.019	0.153325	440.019	0.153472	440.019	0.153084	440.019	0.154033	440.019	0.154308	440.019	0.154291
438.983	0.293402	438.983	0.277719	438.983	0.260285	438.983	0.245422	438.983	0.229971	438.983	0.215318	438.983	0.203821	438.983	0.194275	438.983	0.183495	438.983	0.174549	438.983	0.167561	438.983	0.158464	438.983	0.154388	438.983	0.152591	438.983	0.154074	438.983	0.153131	438.983	0.153869	438.983	0.153864	438.983	0.154055	438.983	0.154044	438.983	0.15452	438.983	0.154035	438.983	0.155106	438.983	0.15495	438.983	0.154825
437.986	0.294697	437.986	0.279633	437.986	0.261582	437.986	0.247384	437.986	0.231078	437.986	0.216518	437.986	0.205279	437.986	0.195886	437.986	0.1844	437.986	0.175665	437.986	0.168373	437.986	0.159219	437.986	0.155072	437.986	0.153537	437.986	0.154892	437.986	0.154086	437.986	0.154544	437.986	0.154647	437.986	0.154865	437.986	0.154872	437.986	0.155381	437.986	0.154787	437.986	0.155621	437.986	0.155878	437.986	0.155488
436.989	0.296263	436.989	0.280958	436.989	0.26334	436.989	0.248109	436.989	0.232352	436.989	0.217331	436.989	0.205712	436.989	0.196559	436.989	0.185446	436.989	0.175851	436.989	0.168998	436.989	0.159652	436.989	0.155428	436.989	0.153877	436.989	0.155241	436.989	0.154273	436.989	0.155187	436.989	0.154658	436.989	0.155297	436.989	0.155314	436.989	0.155837	436.989	0.155041	436.989	0.156409	436.989	0.156241	436.989	0.156361
435.991	0.297142	435.991	0.282428	435.991	0.264361	435.991	0.249172	435.991	0.233005	435.991	0.218494	435.991	0.206708	435.991	0.197228	435.991	0.185793	435.991	0.176746	435.991	0.169332	435.991	0.160534	435.991	0.156213	435.991	0.154663	435.991	0.155933	435.991	0.154778	435.991	0.15535	435.991	0.155263	435.991	0.15596	435.991	0.155855	435.991	0.156194	435.991	0.155348	435.991	0.156425	435.991	0.156725	435.991	0.156329
434.993	0.298042	434.993	0.283403	434.993	0.26503	434.993	0.25019	434.993	0.233594	434.993	0.219203	434.993	0.207161	434.993	0.197966	434.993	0.186184	434.993	0.177254	434.993	0.169829	434.993	0.160486	434.993	0.156114	434.993	0.154539	434.993	0.156183	434.993	0.155107	434.993	0.155758	434.993	0.155456	434.993	0.15597	434.993	0.155845	434.993	0.156444	434.993	0.15568	434.993	0.156779	434.993	0.1569	434.993	0.156477
433.995	0.298514	433.995	0.28386	433.995	0.265978	433.995	0.250779	433.995	0.234642	433.995	0.219582	433.995	0.207696	433.995	0.198065	433.995	0.187037	433.995	0.177223	433.995	0.1702	433.995	0.160952	433.995	0.156527	433.995	0.154964	433.995	0.156346	433.995	0.155479	433.995	0.156038	433.995	0.155801	433.995	0.156604	433.995	0.156487	433.995	0.156937	433.995	0.156119	433.995	0.156919	433.995	0.156686	433.995	0.156908
432.997	0.298844	432.997	0.28451	432.997	0.266308	432.997	0.251121	432.997	0.235157	432.997	0.219853	432.997	0.208256	432.997	0.198546	432.997	0.187403	432.997	0.17788	432.997	0.170568	432.997	0.161359	432.997	0.156489	432.997	0.154916	432.997	0.156652	432.997	0.155687	432.997	0.156452	432.997	0.156125	432.997	0.156567	432.997	0.156664	432.997	0.156754	432.997	0.156152	432.997	0.157032	432.997	0.157268	432.997	0.157279
431.999	0.299113	431.999	0.284534	431.999	0.266692	431.999	0.251206	431.999	0.235202	431.999	0.220544	431.999	0.208391	431.999	0.198703	431.999	0.187444	431.999	0.177877	431.999	0.170616	431.999	0.161393	431.999	0.156575	431.999	0.155304	431.999	0.156451	431.999	0.155571	431.999	0.155989	431.999	0.155961	431.999	0.156146	431.999	0.156433	431.999	0.156991	431.999	0.156099	431.999	0.157044	431.999	0.157471	431.999	0.15726
431	0.298483	431	0.284417	431	0.266523	431	0.25128	431	0.234974	431	0.220289	431	0.208351	431	0.198709	431	0.187211	431	0.178084	431	0.170398	431	0.161047	431	0.156841	431	0.155119	431	0.15656	431	0.155359	431	0.156165	431	0.156227	431	0.156394	431	0.156493	431	0.157065	431	0.155936	431	0.157267	431	0.157105	431	0.157146
430.001	0.297716	430.001	0.28426	430.001	0.266239	430.001	0.251546	430.001	0.235121	430.001	0.220199	430.001	0.208686	430.001	0.198897	430.001	0.187023	430.001	0.17796	430.001	0.170369	430.001	0.161124	430.001	0.156903	430.001	0.154954	430.001	0.15643	430.001	0.155394	430.001	0.155952	430.001	0.156015	430.001	0.156401	430.001	0.156593	430.001	0.156569	430.001	0.156024	430.001	0.157075	430.001	0.157193	430.001	0.15697
429.002	0.297158	429.002	0.283797	429.002	0.265946	429.002	0.251014	429.002	0.234512	429.002	0.219987	429.002	0.207784	429.002	0.198521	429.002	0.186587	429.002	0.177695	429.002	0.170329	429.002	0.161188	429.002	0.156619	429.002	0.155016	429.002	0.156071	429.002	0.155324	429.002	0.156265	429.002	0.155753	429.002	0.156172	429.002	0.156384	429.002	0.156485	429.002	0.155979	429.002	0.156964	429.002	0.157084	429.002	0.156938
428.003	0.296189	428.003	0.283233	428.003	0.265234	428.003	0.250596	428.003	0.234019	428.003	0.219336	428.003	0.207669	428.003	0.198236	428.003	0.186571	428.003	0.1778	428.003	0.169834	428.003	0.160843	428.003	0.156193	428.003	0.154587	428.003	0.155999	428.003	0.155121	428.003	0.155701	428.003	0.155405	428.003	0.156059	428.003	0.155936	428.003	0.156315	428.003	0.155349	428.003	0.156632	428.003	0.156574	428.003	0.156275
427.004	0.294842	427.004	0.282256	427.004	0.264575	427.004	0.249901	427.004	0.233299	427.004	0.218738	427.004	0.207084	427.004	0.197805	427.004	0.186253	427.004	0.177018	427.004	0.169485	427.004	0.160702	427.004	0.155972	427.004	0.154192	427.004	0.155725	427.004	0.154617	427.004	0.155317	427.004	0.155097	427.004	0.155631	427.004	0.155523	427.004	0.156165	427.004	0.155166	427.004	0.156232	427.004	0.156569	427.004	0.156056
426.005	0.293659	426.005	0.281123	426.005	0.263678	426.005	0.248744	426.005	0.232664	426.005	0.218182	426.005	0.206247	426.005	0.19711	426.005	0.185796	426.005	0.176565	426.005	0.16894	426.005	0.160043	426.005	0.155812	426.005	0.153809	426.005	0.155333	426.005	0.154299	426.005	0.15469	426.005	0.154662	426.005	0.155136	426.005	0.155375	426.005	0.155576	426.005	0.154737	426.005	0.156021	426.005	0.156058	426.005	0.15571
425.005	0.292386	425.005	0.279974	425.005	0.262465	425.005	0.247752	425.005	0.231398	425.005	0.217227	425.005	0.205807	425.005	0.196687	425.005	0.185215	425.005	0.175968	425.005	0.168596	425.005	0.159619	425.005	0.154912	425.005	0.153349	425.005	0.155066	425.005	0.153952	425.005	0.154305	425.005	0.154209	425.005	0.154652	425.005	0.155082	425.005	0.155062	425.005	0.154233	425.005	0.155201	425.005	0.155392	425.005	0.155158
424.005	0.290675	424.005	0.278637	424.005	0.261193	424.005	0.246718	424.005	0.230747	424.005	0.216526	424.005	0.20505	424.005	0.195962	424.005	0.184453	424.005	0.175308	424.005	0.16845	424.005	0.159169	424.005	0.154399	424.005	0.152966	424.005	0.154412	424.005	0.153494	424.005	0.15418	424.005	0.15385	424.005	0.154141	424.005	0.154364	424.005	0.154483	424.005	0.15389	424.005	0.154912	424.005	0.155184	424.005	0.154748
423.005	0.288513	423.005	0.276685	423.005	0.259803	423.005	0.245301	423.005	0.229756	423.005	0.215446	423.005	0.20408	423.005	0.194817	423.005	0.183701	423.005	0.17466	423.005	0.167525	423.005	0.158547	423.005	0.154399	423.005	0.152274	423.005	0.154033	423.005	0.153065	423.005	0.153362	423.005	0.153344	423.005	0.153732	423.005	0.153652	423.005	0.154106	423.005	0.153171	423.005	0.154203	423.005	0.154353	423.005	0.154025
422.005	0.286396	422.005	0.275064	422.005	0.257948	422.005	0.243963	422.005	0.228259	422.005	0.213816	422.005	0.202805	422.005	0.194029	422.005	0.182786	422.005	0.173767	422.005	0.166747	422.005	0.157718	422.005	0.15359	422.005	0.151498	422.005	0.152766	422.005	0.152217	422.005	0.152669	422.005	0.152464	422.005	0.152987	422.005	0.152885	422.005	0.153226	422.005	0.152374	422.005	0.15362	422.005	0.153661	422.005	0.153307
421.005	0.284187	421.005	0.273372	421.005	0.25637	421.005	0.242729	421.005	0.227171	421.005	0.212878	421.005	0.201674	421.005	0.192806	421.005	0.181603	421.005	0.172911	421.005	0.166208	421.005	0.157098	421.005	0.152792	421.005	0.151042	421.005	0.152601	421.005	0.151722	421.005	0.152036	421.005	0.151855	421.005	0.152432	421.005	0.152399	421.005	0.152638	421.005	0.151726	421.005	0.15314	421.005	0.153138	421.005	0.152816
420.005	0.281789	420.005	0.271045	420.005	0.25419	420.005	0.240846	420.005	0.225696	420.005	0.211493	420.005	0.200155	420.005	0.191993	420.005	0.180722	420.005	0.172108	420.005	0.165331	420.005	0.156234	420.005	0.152054	420.005	0.150209	420.005	0.152095	420.005	0.15097	420.005	0.15147	420.005	0.151079	420.005	0.15199	420.005	0.151633	420.005	0.152121	420.005	0.151249	420.005	0.152576	420.005	0.152281	420.005	0.152154
419.004	0.279316	419.004	0.268787	419.004	0.252447	419.004	0.238595	419.004	0.223883	419.004	0.209753	419.004	0.199015	419.004	0.190497	419.004	0.179733	419.004	0.171097	419.004	0.164368	419.004	0.155719	419.004	0.151447	419.004	0.149914	419.004	0.151216	419.004	0.150385	419.004	0.150797	419.004	0.150398	419.004	0.151025	419.004	0.15062	419.004	0.151104	419.004	0.150202	419.004	0.151715	419.004	0.151497	419.004	0.15153
418.003	0.276447	418.003	0.26614	418.003	0.249852	418.003	0.23684	418.003	0.222109	418.003	0.208345	418.003	0.19757	418.003	0.189404	418.003	0.178411	418.003	0.169902	418.003	0.163469	418.003	0.154617	418.003	0.150532	418.003	0.148842	418.003	0.150377	418.003	0.149271	418.003	0.149894	418.003	0.149746	418.003	0.150025	418.003	0.149997	418.003	0.150368	418.003	0.14958	418.003	0.150679	418.003	0.150814	418.003	0.150637
417.002	0.273234	417.002	0.264093	417.002	0.2477	417.002	0.234609	417.002	0.220365	417.002	0.206783	417.002	0.1959	417.002	0.187777	417.002	0.177011	417.002	0.169195	417.002	0.16256	417.002	0.153895	417.002	0.149846	417.002	0.147933	417.002	0.149364	417.002	0.148241	417.002	0.14897	417.002	0.148662	417.002	0.149392	417.002	0.149072	417.002	0.14951	417.002	0.148665	417.002	0.149655	417.002	0.149577	417.002	0.149537
416.001	0.270302	416.001	0.260978	416.001	0.245565	416.001	0.232335	416.001	0.217941	416.001	0.204964	416.001	0.194503	416.001	0.186505	416.001	0.175639	416.001	0.16771	416.001	0.16186	416.001	0.152509	416.001	0.14862	416.001	0.146972	416.001	0.148531	416.001	0.147251	416.001	0.147989	416.001	0.147802	416.001	0.148152	416.001	0.147946	416.001	0.148316	416.001	0.14751	416.001	0.148865	416.001	0.148675	416.001	0.148576
415	0.266902	415	0.257457	415	0.242003	415	0.229494	415	0.215815	415	0.202869	415	0.192092	415	0.184426	415	0.174168	415	0.166193	415	0.159848	415	0.151515	415	0.147738	415	0.145941	415	0.147302	415	0.146226	415	0.147014	415	0.146336	415	0.147027	415	0.147231	415	0.147236	415	0.146313	415	0.147404	415	0.147604	415	0.147355
413.998	0.264044	413.998	0.255042	413.998	0.239801	413.998	0.227635	413.998	0.213692	413.998	0.200657	413.998	0.190835	413.998	0.183265	413.998	0.173352	413.998	0.165335	413.998	0.159483	413.998	0.150879	413.998	0.14684	413.998	0.145196	413.998	0.147001	413.998	0.145697	413.998	0.146237	413.998	0.146391	413.998	0.146595	413.998	0.146204	413.998	0.146855	413.998	0.145791	413.998	0.146964	413.998	0.147225	413.998	0.146895
412.997	0.260229	412.997	0.251782	412.997	0.236407	412.997	0.225182	412.997	0.211539	412.997	0.198411	412.997	0.18899	412.997	0.181232	412.997	0.171615	412.997	0.163789	412.997	0.158113	412.997	0.149342	412.997	0.145944	412.997	0.144541	412.997	0.145797	412.997	0.144561	412.997	0.145247	412.997	0.145011	412.997	0.145705	412.997	0.145482	412.997	0.14575	412.997	0.144644	412.997	0.145999	412.997	0.146098	412.997	0.145707
411.995	0.255738	411.995	0.247561	411.995	0.23292	411.995	0.221252	411.995	0.208113	411.995	0.196134	411.995	0.186116	411.995	0.179225	411.995	0.169111	411.995	0.161791	411.995	0.156063	411.995	0.147736	411.995	0.144008	411.995	0.14237	411.995	0.143834	411.995	0.14303	411.995	0.143249	411.995	0.143289	411.995	0.143803	411.995	0.143939	411.995	0.143717	411.995	0.142933	411.995	0.144268	411.995	0.144052	411.995	0.143853
410.993	0.252152	410.993	0.243949	410.993	0.229565	410.993	0.218284	410.993	0.205545	410.993	0.193187	410.993	0.184216	410.993	0.176879	410.993	0.167226	410.993	0.160245	410.993	0.154573	410.993	0.146635	410.993	0.143188	410.993	0.141145	410.993	0.142543	410.993	0.141421	410.993	0.141949	410.993	0.14183	410.993	0.142164	410.993	0.142048	410.993	0.142563	410.993	0.141508	410.993	0.142814	410.993	0.142928	410.993	0.142775
409.991	0.248276	409.991	0.240209	409.991	0.226225	409.991	0.215823	409.991	0.203025	409.991	0.191111	409.991	0.181911	409.991	0.175253	409.991	0.165901	409.991	0.158689	409.991	0.153161	409.991	0.145136	409.991	0.141517	409.991	0.14	409.991	0.141549	409.991	0.140505	409.991	0.140704	409.991	0.140851	409.991	0.140985	409.991	0.140922	409.991	0.141406	409.991	0.14064	409.991	0.141601	409.991	0.141559	409.991	0.141499
408.988	0.244675	408.988	0.237258	408.988	0.22368	408.988	0.212984	408.988	0.200549	408.988	0.189147	408.988	0.180393	408.988	0.173525	408.988	0.164421	408.988	0.157887	408.988	0.152442	408.988	0.144783	408.988	0.140864	408.988	0.139293	408.988	0.140772	408.988	0.139839	408.988	0.140021	408.988	0.139822	408.988	0.140229	408.988	0.140264	408.988	0.140671	408.988	0.139596	408.988	0.140616	408.988	0.141286	408.988	0.140435
407.986	0.240806	407.986	0.233529	407.986	0.220204	407.986	0.209724	407.986	0.198013	407.986	0.18678	407.986	0.178184	407.986	0.171631	407.986	0.162856	407.986	0.155481	407.986	0.150471	407.986	0.142863	407.986	0.139882	407.986	0.137667	407.986	0.1393	407.986	0.138397	407.986	0.13859	407.986	0.138895	407.986	0.139135	407.986	0.139072	407.986	0.139466	407.986	0.138385	407.986	0.139077	407.986	0.139659	407.986	0.139342
406.983	0.235946	406.983	0.228556	406.983	0.216516	406.983	0.206223	406.983	0.19471	406.983	0.184132	406.983	0.175288	406.983	0.16897	406.983	0.160419	406.983	0.153751	406.983	0.148609	406.983	0.141146	406.983	0.137833	406.983	0.135756	406.983	0.137686	406.983	0.136855	406.983	0.13682	406.983	0.136643	406.983	0.137238	406.983	0.137342	406.983	0.137648	406.983	0.136689	406.983	0.137422	406.983	0.137648	406.983	0.137313
406.019	0.231777	406.019	0.225143	406.019	0.212677	406.019	0.203428	406.019	0.192218	406.019	0.181337	406.019	0.172983	406.019	0.167108	406.019	0.158538	406.019	0.152116	406.019	0.147188	406.019	0.139701	406.019	0.136386	406.019	0.134571	406.019	0.135934	406.019	0.135268	406.019	0.135769	406.019	0.135148	406.019	0.135677	406.019	0.135902	406.019	0.136373	406.019	0.135049	406.019	0.136093	406.019	0.136129	406.019	0.13613
405.016	0.227641	405.016	0.221558	405.016	0.208977	405.016	0.199979	405.016	0.189323	405.016	0.17882	405.016	0.171083	405.016	0.165435	405.016	0.15699	405.016	0.150921	405.016	0.145621	405.016	0.138294	405.016	0.135214	405.016	0.133489	405.016	0.135213	405.016	0.133802	405.016	0.134486	405.016	0.134139	405.016	0.134081	405.016	0.134512	405.016	0.134562	405.016	0.133582	405.016	0.134798	405.016	0.135332	405.016	0.13439
404.013	0.224451	404.013	0.21836	404.013	0.206581	404.013	0.197738	404.013	0.187385	404.013	0.177144	404.013	0.169822	404.013	0.164299	404.013	0.156173	404.013	0.150003	404.013	0.145389	404.013	0.138007	404.013	0.134635	404.013	0.132971	404.013	0.13486	404.013	0.133627	404.013	0.134164	404.013	0.133579	404.013	0.134091	404.013	0.133854	404.013	0.134638	404.013	0.133428	404.013	0.134281	404.013	0.134545	404.013	0.134276
403.01	0.220338	403.01	0.214992	403.01	0.203554	403.01	0.195197	403.01	0.185156	403.01	0.17519	403.01	0.167932	403.01	0.162699	403.01	0.155071	403.01	0.149165	403.01	0.144483	403.01	0.137191	403.01	0.134186	403.01	0.132125	403.01	0.133901	403.01	0.132827	403.01	0.132931	403.01	0.132556	403.01	0.133156	403.01	0.13318	403.01	0.133534	403.01	0.132455	403.01	0.133555	403.01	0.133299	403.01	0.133589
402.006	0.217056	402.006	0.211304	402.006	0.200404	402.006	0.192187	402.006	0.183006	402.006	0.173337	402.006	0.166178	402.006	0.161556	402.006	0.153925	402.006	0.147888	402.006	0.143384	402.006	0.136242	402.006	0.133101	402.006	0.131405	402.006	0.132771	402.006	0.131397	402.006	0.13214	402.006	0.131836	402.006	0.132009	402.006	0.1321	402.006	0.132227	402.006	0.13148	402.006	0.13264	402.006	0.132264	402.006	0.132195
401.003	0.213739	401.003	0.208345	401.003	0.1974	401.003	0.190216	401.003	0.180589	401.003	0.170671	401.003	0.164576	401.003	0.159295	401.003	0.152352	401.003	0.146801	401.003	0.142645	401.003	0.135565	401.003	0.132287	401.003	0.130608	401.003	0.131652	401.003	0.130682	401.003	0.130957	401.003	0.130451	401.003	0.131313	401.003	0.130963	401.003	0.131599	401.003	0.130579	401.003	0.131699	401.003	0.131728	401.003	0.131453
399.999	0.210119	399.999	0.204301	399.999	0.194575	399.999	0.187381	399.999	0.178189	399.999	0.16902	399.999	0.162725	399.999	0.15854	399.999	0.15135	399.999	0.145853	399.999	0.142061	399.999	0.134467	399.999	0.131374	399.999	0.129174	399.999	0.130791	399.999	0.129503	399.999	0.130119	399.999	0.12969	399.999	0.130287	399.999	0.130129	399.999	0.130597	399.999	0.129471	399.999	0.130656	399.999	0.130747	399.999	0.13014
398.995	0.205857	398.995	0.201631	398.995	0.19189	398.995	0.184895	398.995	0.176555	398.995	0.167708	398.995	0.161495	398.995	0.157544	398.995	0.1507	398.995	0.145324	398.995	0.141475	398.995	0.133778	398.995	0.130433	398.995	0.128629	398.995	0.130093	398.995	0.128841	398.995	0.129453	398.995	0.129564	398.995	0.129457	398.995	0.129274	398.995	0.129796	398.995	0.128855	398.995	0.129812	398.995	0.129617	398.995	0.129165
397.991	0.203358	397.991	0.198925	397.991	0.189255	397.991	0.183169	397.991	0.174752	397.991	0.166219	397.991	0.16044	397.991	0.156525	397.991	0.149647	397.991	0.145166	397.991	0.141019	397.991	0.133756	397.991	0.130071	397.991	0.128248	397.991	0.129853	397.991	0.128585	397.991	0.128808	397.991	0.128671	397.991	0.129083	397.991	0.128607	397.991	0.129506	397.991	0.128034	397.991	0.129447	397.991	0.129281	397.991	0.129066
396.987	0.200126	396.987	0.195722	396.987	0.186772	396.987	0.180733	396.987	0.173162	396.987	0.164873	396.987	0.159319	396.987	0.155528	396.987	0.149167	396.987	0.144524	396.987	0.140573	396.987	0.13318	396.987	0.129829	396.987	0.127801	396.987	0.128873	396.987	0.127986	396.987	0.128303	396.987	0.127855	396.987	0.128219	396.987	0.128125	396.987	0.128581	396.987	0.127435	396.987	0.128439	396.987	0.128798	396.987	0.128378
395.982	0.196323	395.982	0.192313	395.982	0.184048	395.982	0.178243	395.982	0.171134	395.982	0.163221	395.982	0.15799	395.982	0.154199	395.982	0.148135	395.982	0.143323	395.982	0.139505	395.982	0.132621	395.982	0.128456	395.982	0.126376	395.982	0.128002	395.982	0.126534	395.982	0.126895	395.982	0.126432	395.982	0.126789	395.982	0.126777	395.982	0.127295	395.982	0.125687	395.982	0.127085	395.982	0.127351	395.982	0.12683
395.016	0.193507	395.016	0.18994	395.016	0.181625	395.016	0.176494	395.016	0.169377	395.016	0.162039	395.016	0.156448	395.016	0.154034	395.016	0.147793	395.016	0.143409	395.016	0.139671	395.016	0.132	395.016	0.128342	395.016	0.125766	395.016	0.127424	395.016	0.125855	395.016	0.126151	395.016	0.126127	395.016	0.126437	395.016	0.126197	395.016	0.12638	395.016	0.12553	395.016	0.126529	395.016	0.126752	395.016	0.126366
394.011	0.191817	394.011	0.18767	394.011	0.180259	394.011	0.175573	394.011	0.16904	394.011	0.161535	394.011	0.157037	394.011	0.154177	394.011	0.148489	394.011	0.144228	394.011	0.14053	394.011	0.133001	394.011	0.128312	394.011	0.126129	394.011	0.127536	394.011	0.126293	394.011	0.126306	394.011	0.126134	394.011	0.126652	394.011	0.12625	394.011	0.126615	394.011	0.125646	394.011	0.126506	394.011	0.126751	394.011	0.126262
393.006	0.189501	393.006	0.186006	393.006	0.178216	393.006	0.174548	393.006	0.167834	393.006	0.161066	393.006	0.156748	393.006	0.154458	393.006	0.148391	393.006	0.144368	393.006	0.140784	393.006	0.13302	393.006	0.128225	393.006	0.125661	393.006	0.12692	393.006	0.126053	393.006	0.126498	393.006	0.12581	393.006	0.126174	393.006	0.125844	393.006	0.126514	393.006	0.125056	393.006	0.126263	393.006	0.126083	393.006	0.125646
392.001	0.18722	392.001	0.183998	392.001	0.177002	392.001	0.173052	392.001	0.167133	392.001	0.160777	392.001	0.156472	392.001	0.154583	392.001	0.148989	392.001	0.145059	392.001	0.141611	392.001	0.133269	392.001	0.12842	392.001	0.12511	392.001	0.126865	392.001	0.125645	392.001	0.12601	392.001	0.125708	392.001	0.125936	392.001	0.125868	392.001	0.125884	392.001	0.124809	392.001	0.12622	392.001	0.126036	392.001	0.125383
390.996	0.186327	390.996	0.183313	390.996	0.176917	390.996	0.173315	390.996	0.168257	390.996	0.161311	390.996	0.157542	390.996	0.155936	390.996	0.150672	390.996	0.146747	390.996	0.143506	390.996	0.134775	390.996	0.129384	390.996	0.126346	390.996	0.127583	390.996	0.126127	390.996	0.12672	390.996	0.126268	390.996	0.1267	390.996	0.126138	390.996	0.127118	390.996	0.125505	390.996	0.126597	390.996	0.126545	390.996	0.126292
389.991	0.185254	389.991	0.182418	389.991	0.176477	389.991	0.173638	389.991	0.168129	389.991	0.162421	389.991	0.159023	389.991	0.157228	389.991	0.152301	389.991	0.148532	389.991	0.145179	389.991	0.136555	389.991	0.130569	389.991	0.127069	389.991	0.128136	389.991	0.127408	389.991	0.127273	389.991	0.126926	389.991	0.127425	389.991	0.127012	389.991	0.127522	389.991	0.126192	389.991	0.127395	389.991	0.127418	389.991	0.126868
388.985	0.183752	388.985	0.180974	388.985	0.175766	388.985	0.172855	388.985	0.168514	388.985	0.162846	388.985	0.159535	388.985	0.157801	388.985	0.153435	388.985	0.14958	388.985	0.146036	388.985	0.137213	388.985	0.130524	388.985	0.12688	388.985	0.128408	388.985	0.12699	388.985	0.127373	388.985	0.126992	388.985	0.126825	388.985	0.126486	388.985	0.127364	388.985	0.125875	388.985	0.1269	388.985	0.127057	388.985	0.126346
388.018	0.182797	388.018	0.180806	388.018	0.175575	388.018	0.173333	388.018	0.168871	388.018	0.163815	388.018	0.160728	388.018	0.159888	388.018	0.15543	388.018	0.152105	388.018	0.148127	388.018	0.138632	388.018	0.131414	388.018	0.127431	388.018	0.128682	388.018	0.127483	388.018	0.127945	388.018	0.12702	388.018	0.127659	388.018	0.127213	388.018	0.127861	388.018	0.126354	388.018	0.127593	388.018	0.127554	388.018	0.126838
387.012	0.183794	387.012	0.18128	387.012	0.176921	387.012	0.174821	387.012	0.171146	387.012	0.166156	387.012	0.163604	387.012	0.162556	387.012	0.158314	387.012	0.154993	387.012	0.151513	387.012	0.141276	387.012	0.133371	387.012	0.128695	387.012	0.130516	387.012	0.129286	387.012	0.129528	387.012	0.128999	387.012	0.129337	387.012	0.129004	387.012	0.12919	387.012	0.127933	387.012	0.128745	387.012	0.128814	387.012	0.128363
386.006	0.184015	386.006	0.181804	386.006	0.177273	386.006	0.175984	386.006	0.172672	386.006	0.168199	386.006	0.165798	386.006	0.165077	386.006	0.161399	386.006	0.158072	386.006	0.154189	386.006	0.143652	386.006	0.13478	386.006	0.130277	386.006	0.131547	386.006	0.130143	386.006	0.130269	386.006	0.129728	386.006	0.130279	386.006	0.129433	386.006	0.130311	386.006	0.12859	386.006	0.130055	386.006	0.12969	386.006	0.129208
385	0.184173	385	0.182369	385	0.178229	385	0.177787	385	0.174867	385	0.170843	385	0.168855	385	0.16843	385	0.164218	385	0.1613	385	0.157165	385	0.146397	385	0.136389	385	0.131202	385	0.132732	385	0.130949	385	0.131397	385	0.130982	385	0.131383	385	0.131049	385	0.130998	385	0.129467	385	0.130924	385	0.130509	385	0.129982
383.994	0.185258	383.994	0.183186	383.994	0.179894	383.994	0.179919	383.994	0.177143	383.994	0.173607	383.994	0.171615	383.994	0.171875	383.994	0.168152	383.994	0.165109	383.994	0.161011	383.994	0.148756	383.994	0.138362	383.994	0.132389	383.994	0.133857	383.994	0.132264	383.994	0.132797	383.994	0.132112	383.994	0.132383	383.994	0.131671	383.994	0.131817	383.994	0.131165	383.994	0.132072	383.994	0.132025	383.994	0.131047
382.987	0.186999	382.987	0.185004	382.987	0.181766	382.987	0.182558	382.987	0.180321	382.987	0.176795	382.987	0.175383	382.987	0.176025	382.987	0.172054	382.987	0.169826	382.987	0.164836	382.987	0.152275	382.987	0.14031	382.987	0.134935	382.987	0.136221	382.987	0.134071	382.987	0.134507	382.987	0.133772	382.987	0.134203	382.987	0.133667	382.987	0.134034	382.987	0.132777	382.987	0.133314	382.987	0.133459	382.987	0.132615
381.981	0.188635	381.981	0.186563	381.981	0.184268	381.981	0.185383	381.981	0.184055	381.981	0.180705	381.981	0.179311	381.981	0.179659	381.981	0.177115	381.981	0.173804	381.981	0.169347	381.981	0.156344	381.981	0.143228	381.981	0.136442	381.981	0.13745	381.981	0.136298	381.981	0.136422	381.981	0.135884	381.981	0.135976	381.981	0.135429	381.981	0.135427	381.981	0.133991	381.981	0.13512	381.981	0.135297	381.981	0.134239
381.013	0.190957	381.013	0.188665	381.013	0.187038	381.013	0.188485	381.013	0.18764	381.013	0.184556	381.013	0.183886	381.013	0.184632	381.013	0.181666	381.013	0.178483	381.013	0.17386	381.013	0.15995	381.013	0.145247	381.013	0.139006	381.013	0.139968	381.013	0.138151	381.013	0.13874	381.013	0.137757	381.013	0.137843	381.013	0.137276	381.013	0.137303	381.013	0.136457	381.013	0.137251	381.013	0.136956	381.013	0.135881
380.006	0.193805	380.006	0.192041	380.006	0.190519	380.006	0.192539	380.006	0.191597	380.006	0.188581	380.006	0.188696	380.006	0.189769	380.006	0.186557	380.006	0.184886	380.006	0.179608	380.006	0.164319	380.006	0.149155	380.006	0.141442	380.006	0.142413	380.006	0.140684	380.006	0.140573	380.006	0.139765	380.006	0.139974	380.006	0.139422	380.006	0.140107	380.006	0.137752	380.006	0.139135	380.006	0.138856	380.006	0.138297
378.999	0.196572	378.999	0.194623	378.999	0.194024	378.999	0.196514	378.999	0.19666	378.999	0.194445	378.999	0.194168	378.999	0.195153	378.999	0.192585	378.999	0.190713	378.999	0.184559	378.999	0.168506	378.999	0.152329	378.999	0.143421	378.999	0.144509	378.999	0.142879	378.999	0.142835	378.999	0.141704	378.999	0.142109	378.999	0.14151	378.999	0.142044	378.999	0.139857	378.999	0.140546	378.999	0.140446	378.999	0.140281
377.991	0.198631	377.991	0.197274	377.991	0.197113	377.991	0.200109	377.991	0.200687	377.991	0.198681	377.991	0.199299	377.991	0.201168	377.991	0.197191	377.991	0.195115	377.991	0.189667	377.991	0.172935	377.991	0.154032	377.991	0.14525	377.991	0.146545	377.991	0.144406	377.991	0.144559	377.991	0.144211	377.991	0.144321	377.991	0.143362	377.991	0.143283	377.991	0.141837	377.991	0.142585	377.991	0.142081	377.991	0.141741
376.984	0.203315	376.984	0.20185	376.984	0.201901	376.984	0.205924	376.984	0.207322	376.984	0.204496	376.984	0.205366	376.984	0.207631	376.984	0.205269	376.984	0.202721	376.984	0.195975	376.984	0.178397	376.984	0.159089	376.984	0.149422	376.984	0.150038	376.984	0.148572	376.984	0.148468	376.984	0.147462	376.984	0.147608	376.984	0.146259	376.984	0.147242	376.984	0.145312	376.984	0.145835	376.984	0.145485	376.984	0.14521
376.015	0.207671	376.015	0.206404	376.015	0.207156	376.015	0.210994	376.015	0.212428	376.015	0.211633	376.015	0.212423	376.015	0.215227	376.015	0.212931	376.015	0.20977	376.015	0.202873	376.015	0.18455	376.015	0.16284	376.015	0.153035	376.015	0.153767	376.015	0.151979	376.015	0.151887	376.015	0.150565	376.015	0.150537	376.015	0.149971	376.015	0.149767	376.015	0.148146	376.015	0.148687	376.015	0.148718	376.015	0.147872
375.007	0.212322	375.007	0.211058	375.007	0.212047	375.007	0.217194	375.007	0.219201	375.007	0.217724	375.007	0.219309	375.007	0.221965	375.007	0.220195	375.007	0.218647	375.007	0.210535	375.007	0.190788	375.007	0.167244	375.007	0.156407	375.007	0.156478	375.007	0.154933	375.007	0.155823	375.007	0.153815	375.007	0.15423	375.007	0.153143	375.007	0.152944	375.007	0.151341	375.007	0.151853	375.007	0.151156	375.007	0.150431
374	0.217015	374	0.216012	374	0.217863	374	0.223463	374	0.22583	374	0.224578	374	0.226788	374	0.229483	374	0.227538	374	0.225344	374	0.218295	374	0.196478	374	0.171769	374	0.160396	374	0.160594	374	0.158911	374	0.1582	374	0.157651	374	0.157628	374	0.157034	374	0.156239	374	0.154641	374	0.15485	374	0.15489	374	0.154351
372.992	0.221043	372.992	0.220673	372.992	0.223621	372.992	0.228853	372.992	0.233047	372.992	0.232941	372.992	0.234291	372.992	0.236902	372.992	0.236602	372.992	0.234535	372.992	0.226624	372.992	0.201818	372.992	0.175901	372.992	0.164531	372.992	0.164915	372.992	0.162449	372.992	0.161687	372.992	0.161204	372.992	0.161024	372.992	0.159863	372.992	0.159358	372.992	0.15816	372.992	0.158539	372.992	0.158017	372.992	0.15743
371.983	0.227101	371.983	0.225852	371.983	0.228814	371.983	0.235936	371.983	0.23932	371.983	0.239623	371.983	0.242001	371.983	0.24537	371.983	0.244298	371.983	0.242152	371.983	0.233633	371.983	0.209119	371.983	0.180708	371.983	0.167994	371.983	0.168393	371.983	0.165801	371.983	0.166188	371.983	0.164761	371.983	0.163975	371.983	0.16335	371.983	0.16326	371.983	0.161247	371.983	0.161932	371.983	0.161451	371.983	0.160223
371.014	0.23199	371.014	0.231072	371.014	0.234727	371.014	0.242018	371.014	0.246218	371.014	0.247157	371.014	0.250625	371.014	0.254034	371.014	0.2522	371.014	0.25001	371.014	0.241971	371.014	0.215451	371.014	0.185676	371.014	0.171932	371.014	0.172132	371.014	0.170149	371.014	0.169755	371.014	0.168809	371.014	0.168302	371.014	0.166973	371.014	0.166747	371.014	0.164467	371.014	0.165581	371.014	0.164662	371.014	0.163731
370.005	0.23719	370.005	0.237263	370.005	0.241321	370.005	0.249613	370.005	0.253374	370.005	0.254723	370.005	0.257947	370.005	0.262923	370.005	0.261566	370.005	0.259001	370.005	0.250395	370.005	0.222789	370.005	0.190865	370.005	0.175807	370.005	0.176196	370.005	0.174279	370.005	0.173883	370.005	0.172909	370.005	0.172698	370.005	0.171309	370.005	0.171331	370.005	0.16866	370.005	0.169194	370.005	0.167798	370.005	0.166837
368.997	0.24311	368.997	0.242787	368.997	0.247771	368.997	0.256602	368.997	0.261901	368.997	0.263031	368.997	0.266628	368.997	0.270987	368.997	0.270057	368.997	0.267278	368.997	0.259079	368.997	0.229378	368.997	0.195872	368.997	0.179964	368.997	0.180202	368.997	0.178723	368.997	0.177981	368.997	0.176454	368.997	0.175387	368.997	0.174949	368.997	0.174332	368.997	0.172261	368.997	0.172701	368.997	0.171823	368.997	0.17086
367.988	0.24797	367.988	0.247894	367.988	0.253722	367.988	0.262897	367.988	0.267947	367.988	0.270727	367.988	0.274848	367.988	0.279896	367.988	0.279431	367.988	0.27613	367.988	0.266982	367.988	0.235798	367.988	0.200873	367.988	0.185048	367.988	0.18472	367.988	0.182478	367.988	0.182076	367.988	0.180526	367.988	0.179532	367.988	0.179175	367.988	0.177807	367.988	0.175686	367.988	0.175949	367.988	0.175356	367.988	0.173913
367.018	0.253826	367.018	0.254195	367.018	0.260087	367.018	0.269419	367.018	0.276883	367.018	0.279042	367.018	0.283417	367.018	0.288456	367.018	0.287167	367.018	0.285129	367.018	0.274433	367.018	0.243541	367.018	0.205799	367.018	0.188455	367.018	0.18907	367.018	0.186739	367.018	0.185809	367.018	0.184203	367.018	0.183802	367.018	0.18213	367.018	0.181963	367.018	0.179248	367.018	0.17982	367.018	0.178799	367.018	0.17741
366.009	0.260267	366.009	0.259709	366.009	0.267158	366.009	0.277587	366.009	0.284228	366.009	0.286697	366.009	0.291741	366.009	0.29722	366.009	0.296688	366.009	0.295164	366.009	0.284472	366.009	0.250989	366.009	0.211404	366.009	0.193136	366.009	0.1934	366.009	0.191225	366.009	0.190397	366.009	0.189008	366.009	0.187707	366.009	0.186357	366.009	0.185915	366.009	0.18335	366.009	0.183688	366.009	0.182551	366.009	0.180991
365	0.267398	365	0.266677	365	0.274636	365	0.28448	365	0.291713	365	0.295325	365	0.300406	365	0.305161	365	0.306504	365	0.304336	365	0.292635	365	0.258634	365	0.216556	365	0.198301	365	0.198167	365	0.195184	365	0.194151	365	0.192816	365	0.191628	365	0.191161	365	0.190392	365	0.187311	365	0.188088	365	0.185625	365	0.184768
363.99	0.271342	363.99	0.271795	363.99	0.280067	363.99	0.291952	363.99	0.297956	363.99	0.302814	363.99	0.308651	363.99	0.315476	363.99	0.315926	363.99	0.313289	363.99	0.300554	363.99	0.265117	363.99	0.221101	363.99	0.201607	363.99	0.201845	363.99	0.19978	363.99	0.19814	363.99	0.196464	363.99	0.195121	363.99	0.194179	363.99	0.193306	363.99	0.190479	363.99	0.190481	363.99	0.189682	363.99	0.188114
362.981	0.276939	362.981	0.277723	362.981	0.287061	362.981	0.299349	362.981	0.307372	362.981	0.31131	362.981	0.317774	362.981	0.32373	362.981	0.324377	362.981	0.322286	362.981	0.309433	362.981	0.271629	362.981	0.225484	362.981	0.205994	362.981	0.20547	362.981	0.202407	362.981	0.202121	362.981	0.200232	362.981	0.199224	362.981	0.19781	362.981	0.196574	362.981	0.193389	362.981	0.19378	362.981	0.192815	362.981	0.190965
362.01	0.283222	362.01	0.283297	362.01	0.292938	362.01	0.304826	362.01	0.314429	362.01	0.31813	362.01	0.324063	362.01	0.331575	362.01	0.33179	362.01	0.329778	362.01	0.315573	362.01	0.278241	362.01	0.230837	362.01	0.209452	362.01	0.209632	362.01	0.206183	362.01	0.205324	362.01	0.203824	362.01	0.202512	362.01	0.200786	362.01	0.200194	362.01	0.197153	362.01	0.197589	362.01	0.19592	362.01	0.194246
361	0.290097	361	0.290384	361	0.299963	361	0.313688	361	0.32231	361	0.326996	361	0.334185	361	0.340602	361	0.34215	361	0.339248	361	0.324616	361	0.285562	361	0.235325	361	0.213863	361	0.214261	361	0.210849	361	0.209116	361	0.207531	361	0.206662	361	0.205016	361	0.204499	361	0.201359	361	0.201248	361	0.199287	361	0.197981
359.99	0.297468	359.99	0.298068	359.99	0.308511	359.99	0.321091	359.99	0.330942	359.99	0.33637	359.99	0.343151	359.99	0.349528	359.99	0.350596	359.99	0.348806	359.99	0.333272	359.99	0.292328	359.99	0.241446	359.99	0.218548	359.99	0.218448	359.99	0.215486	359.99	0.21398	359.99	0.211946	359.99	0.210828	359.99	0.208443	359.99	0.208137	359.99	0.205107	359.99	0.204668	359.99	0.203935	359.99	0.202182
359.019	0.303281	359.019	0.303583	359.019	0.315091	359.019	0.327883	359.019	0.339267	359.019	0.343945	359.019	0.350606	359.019	0.357953	359.019	0.358652	359.019	0.355947	359.019	0.340206	359.019	0.297915	359.019	0.243845	359.019	0.220613	359.019	0.220467	359.019	0.217798	359.019	0.216371	359.019	0.214715	359.019	0.213089	359.019	0.211349	359.019	0.210135	359.019	0.207153	359.019	0.206739	359.019	0.20587	359.019	0.203738
358.009	0.308933	358.009	0.309631	358.009	0.320508	358.009	0.334711	358.009	0.345168	358.009	0.350108	358.009	0.357744	358.009	0.364724	358.009	0.365213	358.009	0.362606	358.009	0.346805	358.009	0.301996	358.009	0.247764	358.009	0.22324	358.009	0.222688	358.009	0.220271	358.009	0.218388	358.009	0.216293	358.009	0.215284	358.009	0.21321	358.009	0.212512	358.009	0.209544	358.009	0.209193	358.009	0.207846	358.009	0.20613
356.998	0.316238	356.998	0.317003	356.998	0.328593	356.998	0.340903	356.998	0.352916	356.998	0.357792	356.998	0.365548	356.998	0.371879	356.998	0.373365	356.998	0.370259	356.998	0.353948	356.998	0.308659	356.998	0.251283	356.998	0.226448	356.998	0.22623	356.998	0.222734	356.998	0.222087	356.998	0.219184	356.998	0.218248	356.998	0.216464	356.998	0.215387	356.998	0.21246	356.998	0.212284	356.998	0.210239	356.998	0.208859
355.988	0.32342	355.988	0.322437	355.988	0.334284	355.988	0.349133	355.988	0.358817	355.988	0.364849	355.988	0.371938	355.988	0.379154	355.988	0.37962	355.988	0.376587	355.988	0.359679	355.988	0.312998	355.988	0.253685	355.988	0.228357	355.988	0.227843	355.988	0.224912	355.988	0.223947	355.988	0.221601	355.988	0.220249	355.988	0.218036	355.988	0.216685	355.988	0.214122	355.988	0.213807	355.988	0.212126	355.988	0.21001
355.016	0.32947	355.016	0.328249	355.016	0.341225	355.016	0.355326	355.016	0.366336	355.016	0.371082	355.016	0.378477	355.016	0.385085	355.016	0.387245	355.016	0.382631	355.016	0.364607	355.016	0.317396	355.016	0.255416	355.016	0.229334	355.016	0.229238	355.016	0.226078	355.016	0.224438	355.016	0.222339	355.016	0.221312	355.016	0.219018	355.016	0.218269	355.016	0.215301	355.016	0.215221	355.016	0.213645	355.016	0.211618
354.005	0.335223	354.005	0.33544	354.005	0.34628	354.005	0.36119	354.005	0.372078	354.005	0.377473	354.005	0.384706	354.005	0.391018	354.005	0.391201	354.005	0.387692	354.005	0.369722	354.005	0.320751	354.005	0.25709	354.005	0.230515	354.005	0.231001	354.005	0.227051	354.005	0.225732	354.005	0.22375	354.005	0.22252	354.005	0.220677	354.005	0.219599	354.005	0.216841	354.005	0.216582	354.005	0.214297	354.005	0.212274
352.994	0.342306	352.994	0.341025	352.994	0.352406	352.994	0.367349	352.994	0.377334	352.994	0.382646	352.994	0.389667	352.994	0.396563	352.994	0.397661	352.994	0.393165	352.994	0.374203	352.994	0.323643	352.994	0.259333	352.994	0.231994	352.994	0.231548	352.994	0.228116	352.994	0.226647	352.994	0.224427	352.994	0.223409	352.994	0.221588	352.994	0.220724	352.994	0.217767	352.994	0.217627	352.994	0.21561	352.994	0.213973
351.983	0.34814	351.983	0.347672	351.983	0.358409	351.983	0.373179	351.983	0.382198	351.983	0.388241	351.983	0.395464	351.983	0.401626	351.983	0.402604	351.983	0.397869	351.983	0.378164	351.983	0.326502	351.983	0.25973	351.983	0.232212	351.983	0.232115	351.983	0.228609	351.983	0.227495	351.983	0.225409	351.983	0.224608	351.983	0.22194	351.983	0.220963	351.983	0.218113	351.983	0.21819	351.983	0.216184	351.983	0.214494
351.011	0.354499	351.011	0.353399	351.011	0.364	351.011	0.378758	351.011	0.38834	351.011	0.393448	351.011	0.400204	351.011	0.407057	351.011	0.407425	351.011	0.402656	351.011	0.382096	351.011	0.328818	351.011	0.261525	351.011	0.232861	351.011	0.232535	351.011	0.22911	351.011	0.228222	351.011	0.22652	351.011	0.224774	351.011	0.222615	351.011	0.221964	351.011	0.218778	351.011	0.218514	351.011	0.217435	351.011	0.21577
349.999	0.361122	349.999	0.359639	349.999	0.370627	349.999	0.384423	349.999	0.393791	349.999	0.398782	349.999	0.405804	349.999	0.411548	349.999	0.412076	349.999	0.407065	349.999	0.386394	349.999	0.331982	349.999	0.262308	349.999	0.233865	349.999	0.233132	349.999	0.230163	349.999	0.229579	349.999	0.227341	349.999	0.225638	349.999	0.224581	349.999	0.223021	349.999	0.22016	349.999	0.220236	349.999	0.218349	349.999	0.216185
348.988	0.368475	348.988	0.36634	348.988	0.37608	348.988	0.389484	348.988	0.400184	348.988	0.404727	348.988	0.41022	348.988	0.416993	348.988	0.416979	348.988	0.411233	348.988	0.389611	348.988	0.334601	348.988	0.264136	348.988	0.23445	348.988	0.234715	348.988	0.231362	348.988	0.230277	348.988	0.228127	348.988	0.227282	348.988	0.225076	348.988	0.224025	348.988	0.220872	348.988	0.220899	348.988	0.219465	348.988	0.217163
348.015	0.374733	348.015	0.372488	348.015	0.382336	348.015	0.396245	348.015	0.404992	348.015	0.409773	348.015	0.416216	348.015	0.421571	348.015	0.420869	348.015	0.415092	348.015	0.393791	348.015	0.336668	348.015	0.264879	348.015	0.236325	348.015	0.235718	348.015	0.232101	348.015	0.231521	348.015	0.229188	348.015	0.22832	348.015	0.226073	348.015	0.225125	348.015	0.222244	348.015	0.222049	348.015	0.221232	348.015	0.218588
347.003	0.380631	347.003	0.37796	347.003	0.388481	347.003	0.401204	347.003	0.409396	347.003	0.414326	347.003	0.420414	347.003	0.426336	347.003	0.425101	347.003	0.419807	347.003	0.396671	347.003	0.339289	347.003	0.266038	347.003	0.236252	347.003	0.23622	347.003	0.233401	347.003	0.232024	347.003	0.230092	347.003	0.229251	347.003	0.22748	347.003	0.226259	347.003	0.222904	347.003	0.222966	347.003	0.222087	347.003	0.220047
345.991	0.389316	345.991	0.385879	345.991	0.395307	345.991	0.407891	345.991	0.416527	345.991	0.419956	345.991	0.42584	345.991	0.430783	345.991	0.429994	345.991	0.422712	345.991	0.400645	345.991	0.341874	345.991	0.268548	345.991	0.238508	345.991	0.237818	345.991	0.234768	345.991	0.233698	345.991	0.231974	345.991	0.230816	345.991	0.229074	345.991	0.227839	345.991	0.224933	345.991	0.224946	345.991	0.223509	345.991	0.221625
345.018	0.396064	345.018	0.392951	345.018	0.401503	345.018	0.413964	345.018	0.421993	345.018	0.426017	345.018	0.430932	345.018	0.43572	345.018	0.434171	345.018	0.427224	345.018	0.404258	345.018	0.345237	345.018	0.271123	345.018	0.239959	345.018	0.239922	345.018	0.237029	345.018	0.236105	345.018	0.234041	345.018	0.232187	345.018	0.230859	345.018	0.230086	345.018	0.227238	345.018	0.227032	345.018	0.225184	345.018	0.223636
344.006	0.404943	344.006	0.400031	344.006	0.408838	344.006	0.421363	344.006	0.428367	344.006	0.431777	344.006	0.436485	344.006	0.440476	344.006	0.43946	344.006	0.433128	344.006	0.40868	344.006	0.348928	344.006	0.274044	344.006	0.242811	344.006	0.24283	344.006	0.240334	344.006	0.238832	344.006	0.236463	344.006	0.235109	344.006	0.233936	344.006	0.232358	344.006	0.229497	344.006	0.229696	344.006	0.228533	344.006	0.226066
342.994	0.412967	342.994	0.408083	342.994	0.416362	342.994	0.428234	342.994	0.43621	342.994	0.437794	342.994	0.442471	342.994	0.446237	342.994	0.443736	342.994	0.437378	342.994	0.413726	342.994	0.352398	342.994	0.276671	342.994	0.244974	342.994	0.245215	342.994	0.242151	342.994	0.241109	342.994	0.239801	342.994	0.238217	342.994	0.236765	342.994	0.235326	342.994	0.232338	342.994	0.231941	342.994	0.230742	342.994	0.229423
341.981	0.421317	341.981	0.416802	341.981	0.424247	341.981	0.435596	341.981	0.442117	341.981	0.443642	341.981	0.447912	341.981	0.4517	341.981	0.449172	341.981	0.441644	341.981	0.416922	341.981	0.356913	341.981	0.279422	341.981	0.247982	341.981	0.248739	341.981	0.245456	341.981	0.244413	341.981	0.241979	341.981	0.24068	341.981	0.238942	341.981	0.238444	341.981	0.235285	341.981	0.235367	341.981	0.234255	341.981	0.232265
341.008	0.429284	341.008	0.424274	341.008	0.431795	341.008	0.441591	341.008	0.448267	341.008	0.44967	341.008	0.452722	341.008	0.45643	341.008	0.453789	341.008	0.446443	341.008	0.421226	341.008	0.360454	341.008	0.282991	341.008	0.251699	341.008	0.251593	341.008	0.248517	341.008	0.247156	341.008	0.245878	341.008	0.24406	341.008	0.242362	341.008	0.241408	341.008	0.238927	341.008	0.238969	341.008	0.237201	341.008	0.235473
339.995	0.438145	339.995	0.432523	339.995	0.439336	339.995	0.448519	339.995	0.453847	339.995	0.455704	339.995	0.459012	339.995	0.461389	339.995	0.458981	339.995	0.45095	339.995	0.425531	339.995	0.364032	339.995	0.286571	339.995	0.255042	339.995	0.255191	339.995	0.251678	339.995	0.250461	339.995	0.248995	339.995	0.247873	339.995	0.246935	339.995	0.245269	339.995	0.242255	339.995	0.242181	339.995	0.240917	339.995	0.238793
338.982	0.44635	338.982	0.439508	338.982	0.445189	338.982	0.45524	338.982	0.459791	338.982	0.461354	338.982	0.464175	338.982	0.466268	338.982	0.463955	338.982	0.454641	338.982	0.429064	338.982	0.367959	338.982	0.290587	338.982	0.258215	338.982	0.258117	338.982	0.256009	338.982	0.254588	338.982	0.252637	338.982	0.251599	338.982	0.249799	338.982	0.249022	338.982	0.246021	338.982	0.245803	338.982	0.244375	338.982	0.243383
338.008	0.452916	338.008	0.44674	338.008	0.452316	338.008	0.460762	338.008	0.465648	338.008	0.466159	338.008	0.468874	338.008	0.47172	338.008	0.468441	338.008	0.459242	338.008	0.433897	338.008	0.372019	338.008	0.293801	338.008	0.262441	338.008	0.262766	338.008	0.259324	338.008	0.258469	338.008	0.25661	338.008	0.255661	338.008	0.253902	338.008	0.253026	338.008	0.250224	338.008	0.250231	338.008	0.248698	338.008	0.246962
336.995	0.460353	336.995	0.454073	336.995	0.459216	336.995	0.467055	336.995	0.471395	336.995	0.472337	336.995	0.47486	336.995	0.476694	336.995	0.472151	336.995	0.464106	336.995	0.438014	336.995	0.376353	336.995	0.298948	336.995	0.267356	336.995	0.267351	336.995	0.264826	336.995	0.263469	336.995	0.261623	336.995	0.261021	336.995	0.25914	336.995	0.25809	336.995	0.255484	336.995	0.255218	336.995	0.254241	336.995	0.252354
335.981	0.468725	335.981	0.46123	335.981	0.465165	335.981	0.473505	335.981	0.477927	335.981	0.477121	335.981	0.48012	335.981	0.481975	335.981	0.477516	335.981	0.468368	335.981	0.442718	335.981	0.380882	335.981	0.304326	335.981	0.272916	335.981	0.27241	335.981	0.269316	335.981	0.268552	335.981	0.267235	335.981	0.265463	335.981	0.264397	335.981	0.263506	335.981	0.260104	335.981	0.260302	335.981	0.259388	335.981	0.257195
335.007	0.47595	335.007	0.467175	335.007	0.471769	335.007	0.479448	335.007	0.484354	335.007	0.484129	335.007	0.484895	335.007	0.486768	335.007	0.482673	335.007	0.474467	335.007	0.448751	335.007	0.387346	335.007	0.310723	335.007	0.279061	335.007	0.279347	335.007	0.276341	335.007	0.275551	335.007	0.273187	335.007	0.272397	335.007	0.270339	335.007	0.269423	335.007	0.266722	335.007	0.266993	335.007	0.265932	335.007	0.263871
333.993	0.482599	333.993	0.473983	333.993	0.478113	333.993	0.486085	333.993	0.489295	333.993	0.489455	333.993	0.491819	333.993	0.493212	333.993	0.488979	333.993	0.4797	333.993	0.453881	333.993	0.392741	333.993	0.316725	333.993	0.28665	333.993	0.28646	333.993	0.282647	333.993	0.281966	333.993	0.28001	333.993	0.279508	333.993	0.277929	333.993	0.277118	333.993	0.27353	333.993	0.273783	333.993	0.272966	333.993	0.271214
333.018	0.489226	333.018	0.479919	333.018	0.483393	333.018	0.491351	333.018	0.495048	333.018	0.493995	333.018	0.496144	333.018	0.498243	333.018	0.493492	333.018	0.484962	333.018	0.45927	333.018	0.398897	333.018	0.323587	333.018	0.291702	333.018	0.293298	333.018	0.289675	333.018	0.28852	333.018	0.286579	333.018	0.286263	333.018	0.284854	333.018	0.283694	333.018	0.28142	333.018	0.282071	333.018	0.280414	333.018	0.278769
332.005	0.494384	332.005	0.486117	332.005	0.489398	332.005	0.496966	332.005	0.500873	332.005	0.500215	332.005	0.501493	332.005	0.503328	332.005	0.499103	332.005	0.489947	332.005	0.464658	332.005	0.404843	332.005	0.330845	332.005	0.300387	332.005	0.300471	332.005	0.297638	332.005	0.296371	332.005	0.295158	332.005	0.293501	332.005	0.292282	332.005	0.291893	332.005	0.289235	332.005	0.288725	332.005	0.287976	332.005	0.286074
330.991	0.49939	330.991	0.489499	330.991	0.494109	330.991	0.501454	330.991	0.50444	330.991	0.504345	330.991	0.505902	330.991	0.508057	330.991	0.503856	330.991	0.495322	330.991	0.469939	330.991	0.411351	330.991	0.338105	330.991	0.308337	330.991	0.306591	330.991	0.305022	330.991	0.303853	330.991	0.302335	330.991	0.301772	330.991	0.29944	330.991	0.299129	330.991	0.295689	330.991	0.296489	330.991	0.295523	330.991	0.293357
330.016	0.502917	330.016	0.493313	330.016	0.497544	330.016	0.504754	330.016	0.508088	330.016	0.507296	330.016	0.50938	330.016	0.510894	330.016	0.50715	330.016	0.498851	330.016	0.474733	330.016	0.416058	330.016	0.343844	330.016	0.314563	330.016	0.314037	330.016	0.311143	330.016	0.310072	330.016	0.308589	330.016	0.308152	330.016	0.306004	330.016	0.305328	330.016	0.302206	330.016	0.303174	330.016	0.302076	330.016	0.299722
329.001	0.504262	329.001	0.494993	329.001	0.498919	329.001	0.506912	329.001	0.51021	329.001	0.509127	329.001	0.511294	329.001	0.512342	329.001	0.508701	329.001	0.501592	329.001	0.477269	329.001	0.419813	329.001	0.349038	329.001	0.319599	329.001	0.319815	329.001	0.317022	329.001	0.315484	329.001	0.314285	329.001	0.313004	329.001	0.311935	329.001	0.3109	329.001	0.308655	329.001	0.308782	329.001	0.307792	329.001	0.30527
327.987	0.505418	327.987	0.49618	327.987	0.499961	327.987	0.506757	327.987	0.510867	327.987	0.510576	327.987	0.512375	327.987	0.514	327.987	0.509376	327.987	0.50196	327.987	0.478379	327.987	0.422462	327.987	0.352971	327.987	0.324002	327.987	0.323664	327.987	0.321505	327.987	0.319941	327.987	0.319409	327.987	0.317597	327.987	0.316305	327.987	0.315379	327.987	0.312461	327.987	0.312752	327.987	0.312185	327.987	0.310059
327.011	0.504935	327.011	0.496408	327.011	0.499201	327.011	0.507218	327.011	0.510764	327.011	0.510146	327.011	0.511904	327.011	0.513504	327.011	0.509986	327.011	0.502179	327.011	0.479122	327.011	0.424442	327.011	0.35654	327.011	0.328308	327.011	0.32726	327.011	0.325122	327.011	0.323873	327.011	0.323524	327.011	0.322124	327.011	0.320367	327.011	0.319331	327.011	0.316247	327.011	0.316876	327.011	0.315905	327.011	0.314063
325.997	0.504527	325.997	0.49531	325.997	0.499053	325.997	0.507248	325.997	0.51111	325.997	0.50976	325.997	0.512473	325.997	0.51448	325.997	0.510293	325.997	0.50241	325.997	0.480568	325.997	0.426243	325.997	0.360363	325.997	0.332302	325.997	0.331942	325.997	0.32899	325.997	0.328293	325.997	0.32703	325.997	0.325626	325.997	0.324034	325.997	0.324373	325.997	0.32056	325.997	0.321356	325.997	0.320213	325.997	0.318327
324.982	0.504074	324.982	0.494864	324.982	0.499093	324.982	0.506267	324.982	0.510564	324.982	0.510007	324.982	0.512438	324.982	0.514097	324.982	0.510632	324.982	0.503307	324.982	0.481727	324.982	0.428863	324.982	0.364308	324.982	0.337184	324.982	0.337036	324.982	0.334225	324.982	0.332486	324.982	0.331715	324.982	0.330931	324.982	0.329687	324.982	0.328698	324.982	0.326183	324.982	0.325822	324.982	0.324853	324.982	0.322998
324.006	0.504757	324.006	0.496147	324.006	0.499828	324.006	0.507331	324.006	0.511996	324.006	0.510894	324.006	0.513348	324.006	0.515585	324.006	0.51231	324.006	0.505038	324.006	0.48408	324.006	0.432721	324.006	0.369355	324.006	0.342948	324.006	0.343466	324.006	0.339757	324.006	0.339259	324.006	0.337365	324.006	0.336213	324.006	0.334821	324.006	0.333615	324.006	0.331286	324.006	0.331627	324.006	0.330927	324.006	0.328825
322.991	0.506467	322.991	0.497921	322.991	0.502355	322.991	0.509025	322.991	0.513808	322.991	0.513376	322.991	0.51604	322.991	0.518794	322.991	0.515104	322.991	0.508172	322.991	0.487451	322.991	0.437711	322.991	0.376276	322.991	0.35105	322.991	0.349861	322.991	0.348051	322.991	0.346436	322.991	0.34525	322.991	0.344782	322.991	0.342697	322.991	0.341371	322.991	0.338769	322.991	0.339518	322.991	0.337515	322.991	0.337128
322.015	0.508578	322.015	0.499484	322.015	0.504047	322.015	0.512189	322.015	0.516405	322.015	0.51555	322.015	0.518763	322.015	0.521017	322.015	0.518602	322.015	0.51214	322.015	0.492256	322.015	0.44368	322.015	0.383261	322.015	0.359115	322.015	0.358493	322.015	0.356153	322.015	0.354488	322.015	0.352841	322.015	0.352462	322.015	0.350391	322.015	0.350089	322.015	0.347291	322.015	0.347821	322.015	0.34608	322.015	0.345175
321	0.51069	321	0.502333	321	0.507078	321	0.515679	321	0.519135	321	0.519883	321	0.522383	321	0.52566	321	0.522348	321	0.516714	321	0.497982	321	0.45047	321	0.391575	321	0.367357	321	0.367916	321	0.3648	321	0.363773	321	0.362079	321	0.362886	321	0.359842	321	0.359579	321	0.356327	321	0.357099	321	0.355666	321	0.353757
319.984	0.515114	319.984	0.506218	319.984	0.510649	319.984	0.519187	319.984	0.523989	319.984	0.524258	319.984	0.527367	319.984	0.530623	319.984	0.527833	319.984	0.522795	319.984	0.504085	319.984	0.458272	319.984	0.402635	319.984	0.377715	319.984	0.379054	319.984	0.375443	319.984	0.375263	319.984	0.372804	319.984	0.371992	319.984	0.369905	319.984	0.36884	319.984	0.366491	319.984	0.367009	319.984	0.366455	319.984	0.363425
319.008	0.518681	319.008	0.510395	319.008	0.514254	319.008	0.524144	319.008	0.529366	319.008	0.529518	319.008	0.532982	319.008	0.536422	319.008	0.532978	319.008	0.528834	319.008	0.511114	319.008	0.467308	319.008	0.412983	319.008	0.389227	319.008	0.388778	319.008	0.386572	319.008	0.385825	319.008	0.383536	319.008	0.383319	319.008	0.381808	319.008	0.381975	319.008	0.378526	319.008	0.378622	319.008	0.376869	319.008	0.374497
317.992	0.523975	317.992	0.515595	317.992	0.519949	317.992	0.529772	317.992	0.534729	317.992	0.535463	317.992	0.538898	317.992	0.543041	317.992	0.540679	317.992	0.536277	317.992	0.519829	317.992	0.476072	317.992	0.423444	317.992	0.402014	317.992	0.401742	317.992	0.398719	317.992	0.398184	317.992	0.39663	317.992	0.395576	317.992	0.394338	317.992	0.39402	317.992	0.390047	317.992	0.39099	317.992	0.389542	317.992	0.38632
317.015	0.528196	317.015	0.520608	317.015	0.52587	317.015	0.534903	317.015	0.540112	317.015	0.541148	317.015	0.545087	317.015	0.549521	317.015	0.547176	317.015	0.542997	317.015	0.52726	317.015	0.48553	317.015	0.435419	317.015	0.413084	317.015	0.413994	317.015	0.410497	317.015	0.410549	317.015	0.408266	317.015	0.407444	317.015	0.405881	317.015	0.405379	317.015	0.401682	317.015	0.402079	317.015	0.400371	317.015	0.39929
315.999	0.533102	315.999	0.525741	315.999	0.531349	315.999	0.540832	315.999	0.545933	315.999	0.547446	315.999	0.551488	315.999	0.55519	315.999	0.55502	315.999	0.549581	315.999	0.535812	315.999	0.496283	315.999	0.447151	315.999	0.42764	315.999	0.427157	315.999	0.424945	315.999	0.422694	315.999	0.421383	315.999	0.418838	315.999	0.419202	315.999	0.418003	315.999	0.41434	315.999	0.414535	315.999	0.413629	315.999	0.411732
314.983	0.537815	314.983	0.530768	314.983	0.536426	314.983	0.545752	314.983	0.552022	314.983	0.552981	314.983	0.557069	314.983	0.562424	314.983	0.561141	314.983	0.55739	314.983	0.543414	314.983	0.504603	314.983	0.458534	314.983	0.438252	314.983	0.439186	314.983	0.435483	314.983	0.434181	314.983	0.432088	314.983	0.431924	314.983	0.429963	314.983	0.429261	314.983	0.4258	314.983	0.427212	314.983	0.425522	314.983	0.423672
314.006	0.543199	314.006	0.535678	314.006	0.541168	314.006	0.551553	314.006	0.557491	314.006	0.558341	314.006	0.563106	314.006	0.568001	314.006	0.567321	314.006	0.563696	314.006	0.551367	314.006	0.513133	314.006	0.469646	314.006	0.450693	314.006	0.450467	314.006	0.448314	314.006	0.446722	314.006	0.44364	314.006	0.443697	314.006	0.442259	314.006	0.441435	314.006	0.438638	314.006	0.438227	314.006	0.437325	314.006	0.435425
312.99	0.547449	312.99	0.539168	312.99	0.546094	312.99	0.555559	312.99	0.561252	312.99	0.564029	312.99	0.567971	312.99	0.573154	312.99	0.572093	312.99	0.569257	312.99	0.557388	312.99	0.520616	312.99	0.479995	312.99	0.459973	312.99	0.46103	312.99	0.458718	312.99	0.45677	312.99	0.455193	312.99	0.454127	312.99	0.452609	312.99	0.451592	312.99	0.449218	312.99	0.448979	312.99	0.447912	312.99	0.445921
312.013	0.550667	312.013	0.543612	312.013	0.549427	312.013	0.55935	312.013	0.565827	312.013	0.568315	312.013	0.572689	312.013	0.577757	312.013	0.577639	312.013	0.574073	312.013	0.563189	312.013	0.528339	312.013	0.488298	312.013	0.470104	312.013	0.471042	312.013	0.467939	312.013	0.465941	312.013	0.465377	312.013	0.464695	312.013	0.46205	312.013	0.461645	312.013	0.458695	312.013	0.459038	312.013	0.458657	312.013	0.455596
310.996	0.555283	310.996	0.548278	310.996	0.554128	310.996	0.564808	310.996	0.570647	310.996	0.572305	310.996	0.576873	310.996	0.581863	310.996	0.582138	310.996	0.579375	310.996	0.567462	310.996	0.536089	310.996	0.498015	310.996	0.481364	310.996	0.480467	310.996	0.478402	310.996	0.477444	310.996	0.475225	310.996	0.474832	310.996	0.47258	310.996	0.472068	310.996	0.469093	310.996	0.469145	310.996	0.468497	310.996	0.466189
310.018	0.560331	310.018	0.553298	310.018	0.559801	310.018	0.5692	310.018	0.5757	310.018	0.578713	310.018	0.582379	310.018	0.587833	310.018	0.588448	310.018	0.586119	310.018	0.575296	310.018	0.54472	310.018	0.508074	310.018	0.491465	310.018	0.492189	310.018	0.489531	310.018	0.488018	310.018	0.486848	310.018	0.486055	310.018	0.484292	310.018	0.482647	310.018	0.480476	310.018	0.480943	310.018	0.479857	310.018	0.477645
309.002	0.568345	309.002	0.559079	309.002	0.566795	309.002	0.577219	309.002	0.583045	309.002	0.585709	309.002	0.589234	309.002	0.594884	309.002	0.595773	309.002	0.593178	309.002	0.583584	309.002	0.553326	309.002	0.518303	309.002	0.50388	309.002	0.503893	309.002	0.500888	309.002	0.500006	309.002	0.499042	309.002	0.498198	309.002	0.497762	309.002	0.495732	309.002	0.492785	309.002	0.491618	309.002	0.492031	309.002	0.490786
307.985	0.577664	307.985	0.569683	307.985	0.575985	307.985	0.586035	307.985	0.591876	307.985	0.594333	307.985	0.597404	307.985	0.604881	307.985	0.603913	307.985	0.602881	307.985	0.593165	307.985	0.56477	307.985	0.532971	307.985	0.516995	307.985	0.517842	307.985	0.51516	307.985	0.514458	307.985	0.511104	307.985	0.51119	307.985	0.510807	307.985	0.51003	307.985	0.507634	307.985	0.505031	307.985	0.506106	307.985	0.50452
307.007	0.590216	307.007	0.581859	307.007	0.58878	307.007	0.598359	307.007	0.602924	307.007	0.60671	307.007	0.610646	307.007	0.615633	307.007	0.61577	307.007	0.614478	307.007	0.606417	307.007	0.577914	307.007	0.547985	307.007	0.533255	307.007	0.534056	307.007	0.531065	307.007	0.530635	307.007	0.529708	307.007	0.528481	307.007	0.526703	307.007	0.525943	307.007	0.523148	307.007	0.523643	307.007	0.52278	307.007	0.518685
305.99	0.607877	305.99	0.597575	305.99	0.603133	305.99	0.612571	305.99	0.616349	305.99	0.61965	305.99	0.625214	305.99	0.629671	305.99	0.629207	305.99	0.628947	305.99	0.620834	305.99	0.596294	305.99	0.564422	305.99	0.551572	305.99	0.553047	305.99	0.548441	305.99	0.549351	305.99	0.548055	305.99	0.546667	305.99	0.544739	305.99	0.544689	305.99	0.541316	305.99	0.541389	305.99	0.540966	305.99	0.538695
305.011	0.625391	305.011	0.614623	305.011	0.621194	305.011	0.631254	305.011	0.636463	305.011	0.638533	305.011	0.64332	305.011	0.64699	305.011	0.647024	305.011	0.645872	305.011	0.636766	305.011	0.614215	305.011	0.585758	305.011	0.574781	305.011	0.574248	305.011	0.570988	305.011	0.571092	305.011	0.56994	305.011	0.568569	305.011	0.567881	305.011	0.565518	305.011	0.562478	305.011	0.564199	305.011	0.563149	305.011	0.563115
303.994	0.649459	303.994	0.63851	303.994	0.64363	303.994	0.654227	303.994	0.656268	303.994	0.65812	303.994	0.66472	303.994	0.668133	303.994	0.66766	303.994	0.666028	303.994	0.657316	303.994	0.635601	303.994	0.609333	303.994	0.598306	303.994	0.598682	303.994	0.595441	303.994	0.595618	303.994	0.595795	303.994	0.592755	303.994	0.593474	303.994	0.591964	303.994	0.5893	303.994	0.588714	303.994	0.588912	303.994	0.587722
303.016	0.675945	303.016	0.666769	303.016	0.669753	303.016	0.677808	303.016	0.681799	303.016	0.682495	303.016	0.68749	303.016	0.690761	303.016	0.692536	303.016	0.686815	303.016	0.679846	303.016	0.661493	303.016	0.63647	303.016	0.62601	303.016	0.626032	303.016	0.624886	303.016	0.624649	303.016	0.621109	303.016	0.620525	303.016	0.620257	303.016	0.622312	303.016	0.616833	303.016	0.619825	303.016	0.619235	303.016	0.615701
301.998	0.708426	301.998	0.696609	301.998	0.700589	301.998	0.707354	301.998	0.715419	301.998	0.711493	301.998	0.715459	301.998	0.720095	301.998	0.713762	301.998	0.718387	301.998	0.711084	301.998	0.688832	301.998	0.667098	301.998	0.656998	301.998	0.657411	301.998	0.65365	301.998	0.65422	301.998	0.654533	301.998	0.651593	301.998	0.652831	301.998	0.650339	301.998	0.649676	301.998	0.649775	301.998	0.648863	301.998	0.646056
301.019	0.741926	301.019	0.734379	301.019	0.737874	301.019	0.741533	301.019	0.745273	301.019	0.742912	301.019	0.748541	301.019	0.751689	301.019	0.752176	301.019	0.750552	301.019	0.742212	301.019	0.725691	301.019	0.702033	301.019	0.693235	301.019	0.693518	301.019	0.693422	301.019	0.690562	301.019	0.689509	301.019	0.690484	301.019	0.69033	301.019	0.688677	301.019	0.6855	301.019	0.688157	301.019	0.686984	301.019	0.686233
300.001	0.788464	300.001	0.776999	300.001	0.781522	300.001	0.784563	300.001	0.786753	300.001	0.789475	300.001	0.790781	300.001	0.795146	300.001	0.79296	300.001	0.792895	300.001	0.782978	300.001	0.766551	300.001	0.744125	300.001	0.736402	300.001	0.736629	300.001	0.73661	300.001	0.733312	300.001	0.736304	300.001	0.733639	300.001	0.734189	300.001	0.734112	300.001	0.728976	300.001	0.734729	300.001	0.734514	300.001	0.730679
298.983	0.851947	298.983	0.8351	298.983	0.843741	298.983	0.84629	298.983	0.844296	298.983	0.848882	298.983	0.846277	298.983	0.852169	298.983	0.849952	298.983	0.843476	298.983	0.841965	298.983	0.824857	298.983	0.803882	298.983	0.794114	298.983	0.791443	298.983	0.795418	298.983	0.790546	298.983	0.792764	298.983	0.791723	298.983	0.791742	298.983	0.792519	298.983	0.788804	298.983	0.795968	298.983	0.792406	298.983	0.792745
298.004	0.930286	298.004	0.908001	298.004	0.913699	298.004	0.920633	298.004	0.919653	298.004	0.914905	298.004	0.917104	298.004	0.921798	298.004	0.910107	298.004	0.919202	298.004	0.911492	298.004	0.895897	298.004	0.871677	298.004	0.867743	298.004	0.868399	298.004	0.865785	298.004	0.864865	298.004	0.865017	298.004	0.856223	298.004	0.863002	298.004	0.869799	298.004	0.863659	298.004	0.870476	298.004	0.865402	298.004	0.860581
296.986	1.0194	296.986	1.01342	296.986	1.02052	296.986	1.01716	296.986	1.02076	296.986	1.0265	296.986	1.01592	296.986	1.01736	296.986	1.01164	296.986	1.01875	296.986	1.01172	296.986	0.992	296.986	0.985261	296.986	0.969702	296.986	0.968875	296.986	0.949692	296.986	0.953874	296.986	0.968153	296.986	0.967546	296.986	0.96287	296.986	0.95933	296.986	0.9717	296.986	0.966063	296.986	0.969476	296.986	0.958093
296.007	1.19125	296.007	1.17097	296.007	1.1701	296.007	1.17483	296.007	1.17729	296.007	1.18186	296.007	1.16384	296.007	1.16677	296.007	1.15929	296.007	1.16892	296.007	1.14655	296.007	1.13799	296.007	1.12003	296.007	1.11194	296.007	1.12415	296.007	1.12077	296.007	1.1257	296.007	1.10329	296.007	1.1231	296.007	1.10678	296.007	1.09971	296.007	1.10657	296.007	1.12441	296.007	1.12315	296.007	1.11361
294.988	1.40846	294.988	1.3983	294.988	1.38881	294.988	1.38784	294.988	1.38469	294.988	1.39746	294.988	1.37631	294.988	1.38771	294.988	1.35903	294.988	1.37175	294.988	1.37229	294.988	1.35185	294.988	1.33756	294.988	1.33363	294.988	1.32758	294.988	1.33005	294.988	1.32524	294.988	1.32279	294.988	1.33077	294.988	1.32738	294.988	1.33453	294.988	1.32593	294.988	1.33809	294.988	1.3463	294.988	1.34817
294.009	1.63839	294.009	1.61994	294.009	1.63872	294.009	1.61189	294.009	1.64147	294.009	1.62373	294.009	1.60187	294.009	1.61966	294.009	1.59899	294.009	1.58165	294.009	1.61808	294.009	1.57901	294.009	1.57472	294.009	1.57827	294.009	1.58302	294.009	1.57608	294.009	1.57057	294.009	1.57272	294.009	1.56204	294.009	1.54457	294.009	1.55793	294.009	1.56781	294.009	1.58682	294.009	1.55547	294.009	1.56512
292.99	1.91623	292.99	1.91072	292.99	1.89886	292.99	1.88523	292.99	1.90343	292.99	1.893	292.99	1.88765	292.99	1.8593	292.99	1.84657	292.99	1.85312	292.99	1.86371	292.99	1.85622	292.99	1.82501	292.99	1.83524	292.99	1.817	292.99	1.83244	292.99	1.82814	292.99	1.82302	292.99	1.82791	292.99	1.81364	292.99	1.83061	292.99	1.82358	292.99	1.83135	292.99	1.83342	292.99	1.83267
292.011	2.04532	292.011	2.01779	292.011	2.00553	292.011	2.00086	292.011	1.98941	292.011	1.98078	292.011	1.97506	292.011	1.97278	292.011	1.97033	292.011	1.96443	292.011	1.9689	292.011	1.9423	292.011	1.93001	292.011	1.9232	292.011	1.92921	292.011	1.92526	292.011	1.92734	292.011	1.93028	292.011	1.9225	292.011	1.92835	292.011	1.92508	292.011	1.93181	292.011	1.93292	292.011	1.9324	292.011	1.93502
290.992	2.00646	290.992	1.98756	290.992	1.97483	290.992	1.9659	290.992	1.95637	290.992	1.94476	290.992	1.94861	290.992	1.94225	290.992	1.93321	290.992	1.92584	290.992	1.92042	290.992	1.9045	290.992	1.89301	290.992	1.87946	290.992	1.89107	290.992	1.89053	290.992	1.88988	290.992	1.89381	290.992	1.89008	290.992	1.89069	290.992	1.88678	290.992	1.89136	290.992	1.89171	290.992	1.89288	290.992	1.89519
290.012	2.01112	290.012	1.99592	290.012	1.99229	290.012	1.98332	290.012	1.96747	290.012	1.95449	290.012	1.94334	290.012	1.94598	290.012	1.93792	290.012	1.93465	290.012	1.92034	290.012	1.90535	290.012	1.89236	290.012	1.88808	290.012	1.90084	290.012	1.88785	290.012	1.89294	290.012	1.89582	290.012	1.89135	290.012	1.89571	290.012	1.89598	290.012	1.89065	290.012	1.90359	290.012	1.8936	290.012	1.89895
288.992	2.15481	288.992	2.12585	288.992	2.09462	288.992	2.08517	288.992	2.07639	288.992	2.08058	288.992	2.04624	288.992	2.04135	288.992	2.04175	288.992	2.00349	288.992	2.03914	288.992	2.00341	288.992	2.01064	288.992	2.0007	288.992	1.99105	288.992	1.99646	288.992	1.99976	288.992	1.99613	288.992	1.99291	288.992	1.99413	288.992	2.01196	288.992	1.98679	288.992	2.00455	288.992	2.00302	288.992	1.99883
288.012	2.35929	288.012	2.32112	288.012	2.30771	288.012	2.28756	288.012	2.24198	288.012	2.25836	288.012	2.25964	288.012	2.2345	288.012	2.22702	288.012	2.22961	288.012	2.24185	288.012	2.20309	288.012	2.20361	288.012	2.19592	288.012	2.16348	288.012	2.18953	288.012	2.1937	288.012	2.19982	288.012	2.19525	288.012	2.2104	288.012	2.1897	288.012	2.22252	288.012	2.20126	288.012	2.20629	288.012	2.19043
286.993	2.57503	286.993	2.61864	286.993	2.57498	286.993	2.55493	286.993	2.55891	286.993	2.51881	286.993	2.53109	286.993	2.52816	286.993	2.49172	286.993	2.45702	286.993	2.48352	286.993	2.46842	286.993	2.45484	286.993	2.44487	286.993	2.41575	286.993	2.44341	286.993	2.4729	286.993	2.45276	286.993	2.4624	286.993	2.48395	286.993	2.45755	286.993	2.46613	286.993	2.44466	286.993	2.47786	286.993	2.45705
286.013	2.86141	286.013	2.91921	286.013	2.89126	286.013	2.86964	286.013	2.8544	286.013	2.82291	286.013	2.80388	286.013	2.8223	286.013	2.7837	286.013	2.79985	286.013	2.77091	286.013	2.76745	286.013	2.73473	286.013	2.72489	286.013	2.75626	286.013	2.73714	286.013	2.72712	286.013	2.72767	286.013	2.73543	286.013	2.76437	286.013	2.74036	286.013	2.77509	286.013	2.71236	286.013	2.80298	286.013	2.76014
284.993	3.315	284.993	3.31256	284.993	3.1817	284.993	3.23311	284.993	3.22553	284.993	3.13425	284.993	3.18767	284.993	3.15644	284.993	3.10302	284.993	3.09402	284.993	3.14524	284.993	3.04595	284.993	3.11053	284.993	3.08622	284.993	3.09789	284.993	3.10605	284.993	3.07743	284.993	3.01668	284.993	3.09791	284.993	3.08066	284.993	3.16596	284.993	3.08829	284.993	3.10885	284.993	3.15191	284.993	3.08628
284.012	3.4728	284.012	3.71871	284.012	3.41401	284.012	3.61968	284.012	3.3118	284.012	3.31063	284.012	3.57045	284.012	3.50176	284.012	3.61338	284.012	3.31775	284.012	3.48387	284.012	3.24244	284.012	3.32854	284.012	3.45382	284.012	3.30438	284.012	3.27281	284.012	3.46504	284.012	3.30365	284.012	3.22824	284.012	3.29515	284.012	3.46152	284.012	3.48645	284.012	3.38206	284.012	3.41183	284.012	3.32369
282.992	3.69241	282.992	3.56241	282.992	3.81814	282.992	3.62404	282.992	3.55599	282.992	3.6023	282.992	3.70351	282.992	3.65196	282.992	3.92411	282.992	3.63029	282.992	3.70781	282.992	3.61525	282.992	3.46657	282.992	3.60737	282.992	3.58831	282.992	3.50377	282.992	3.52096	282.992	3.79631	282.992	3.44807	282.992	3.4203	282.992	3.7059	282.992	10	282.992	3.49452	282.992	3.91805	282.992	3.54078
282.012	3.68012	282.012	3.91463	282.012	3.64908	282.012	3.56423	282.012	4.06755	282.012	3.43381	282.012	3.93232	282.012	3.81336	282.012	3.66052	282.012	3.52651	282.012	3.56898	282.012	3.78104	282.012	3.52859	282.012	3.61215	282.012	3.66106	282.012	3.4698	282.012	3.6895	282.012	3.50367	282.012	3.66928	282.012	3.78467	282.012	4.34539	282.012	3.91819	282.012	3.53877	282.012	3.75485	282.012	3.91614
280.992	4.31021	280.992	3.65356	280.992	3.73784	280.992	3.67016	280.992	10	280.992	10	280.992	10	280.992	4.60122	280.992	3.83859	280.992	4.615	280.992	4.01182	280.992	3.55687	280.992	3.91078	280.992	3.75207	280.992	3.7713	280.992	3.78661	280.992	4.10884	280.992	3.79591	280.992	3.8382	280.992	3.58557	280.992	3.64074	280.992	3.93179	280.992	3.85556	280.992	3.92692	280.992	10
280.011	3.5154	280.011	3.59461	280.011	3.98251	280.011	10	280.011	3.41914	280.011	3.88475	280.011	3.6137	280.011	3.86615	280.011	3.58741	280.011	4.28145	280.011	3.80297	280.011	3.76388	280.011	3.60204	280.011	3.55934	280.011	3.61811	280.011	3.80842	280.011	4.5576	280.011	4.09591	280.011	3.69136	280.011	4.28112	280.011	3.78904	280.011	3.80542	280.011	3.79763	280.011	10	280.011	3.66848
Sample18_1
Sample18_1
Collection Time: 1/26/2021 8:23:48 AM
Operator Name :
Scanning Kinetics Version 5.0.0.999
Parameter List :
Instrument Cary 60
Instrument version 2.00
Ordinate mode Abs
Ave Time (sec) 0.0125
Cycle Time(min) 5.0
End Time(min) 120.0
Start Wavelength (nm) 550.00
Stop Wavelength (nm) 280.00
Scan rate (nm/min) 4800.000
Data interval (nm) 1.00
Beam mode Auto
Baseline selection None
Method Log :
Method Name :
Date/Time stamp: 12/21/2017 10:46:26 AM
Method Modifications:
X Start nm Changed: 12/21/2017 10:47:15 AM	Old: 600.0	New: 550.0
X Stop nm Changed: 12/21/2017 10:47:15 AM	Old: 500.0	New: 280.0
SK Num Cycles Changed: 12/21/2017 10:47:15 AM	Old:3	New:8
Cycle Time 1 Changed: 12/21/2017 10:47:15 AM	Old: 0.5	New: 30.0
Stop Time 1 Changed: 12/21/2017 10:47:15 AM	Old: 1.0	New: 210.0
Saved as C:\Users\Steve Bouffard\Desktop\LF Kinetic\122117_ATc_2\ATc.BSKOpened C:\USERS\STEVE BOUFFARD\DESKTOP\LF KINETIC\122117_ATC_2\ATC.BSK
Saved as C:\Users\Steve Bouffard\Desktop\EEW Data\091920_test.BSKOpened C:\USERS\STEVE BOUFFARD\DESKTOP\EEW DATA\091920_TEST.BSK
SK Num Cycles Changed: 9/26/2020 2:25:05 PM	Old:8	New:19
Cycle Time 1 Changed: 9/26/2020 2:25:05 PM	Old: 30.0	New: 5.0
Stop Time 1 Changed: 9/26/2020 2:25:05 PM	Old: 210.0	New: 90.0
Saved as C:\Users\Steve Bouffard\Desktop\EEW Data\092620_aTC_Tet50.BSKOpened C:\USERS\STEVE BOUFFARD\DESKTOP\EEW DATA\092620_ATC_TET50.BSK
SK Num Cycles Changed: 10/23/2020 3:50:03 PM	Old:19	New:25
Stop Time 1 Changed: 10/23/2020 3:50:03 PM	Old: 90.0	New: 120.0
Saved as C:\Users\Steve Bouffard\Desktop\EEW Data\102320_parano2_Tet50.BSKSaved as C:\Users\Steve Bouffard\Desktop\EEW Data\102520_eew_acetyl_tet50.BSKOpened C:\USERS\STEVE BOUFFARD\DESKTOP\EEW DATA\102520_EEW_ACETYL_TET50.BSK
Saved as C:\Users\Steve Bouffard\Desktop\EEW Data\102720_eew_atc_tet50.BSKOpened C:\Users\Steve Bouffard\Desktop\EEW Data\102720_eew_atc_tet50.BSK
Saved as E:\TetUVdata\102720_atc_tet50.BSKSaved as C:\Users\Steve Bouffard\Desktop\EEW Data\111720_tet_TetX7_fullscan.BSKSaved as C:\Users\Steve Bouffard\Desktop\EEW Data\111820_tet_Tet50_fullscan.BSKOpened C:\Users\Steve Bouffard\Desktop\EEW Data\111820_tet_Tet50_fullscan.BSK
Saved as C:\Users\Steve Bouffard\Desktop\EEW Data\012321__tig_tetx7_fullscan.BSKSaved as C:\Users\Steve Bouffard\Desktop\EEW Data\012321__tig_tetx7_fullscan1.BSKSaved as E:\TetUVdata\012321__tig_tetx7_fullscan1.BSKSaved as C:\Users\Steve Bouffard\Desktop\EEW Data\Hirdesh Data\Fullscan_HMM4_Tig.BSKSaved as C:\Users\Steve Bouffard\Desktop\EEW Data\Hirdesh Data\Fullscan_HMM4_Tig.BSKSaved as C:\Users…
End Method Modifications
[Time]	0
Sample18_2
Sample18_2
Collection Time: 1/26/2021 8:24:28 AM
Operator Name :
Scanning Kinetics Version 5.0.0.999
Parameter List :
Instrument Cary 60
Instrument version 2.00
Ordinate mode Abs
Ave Time (sec) 0.0125
Cycle Time(min) 5.0
End Time(min) 120.0
Start Wavelength (nm) 550.00
Stop Wavelength (nm) 280.00
Scan rate (nm/min) 4800.000
Data interval (nm) 1.00
Beam mode Auto
Baseline selection None
Method Log :
Method Name :
Date/Time stamp: 12/21/2017 10:46:26 AM
Method Modifications:
X Start nm Changed: 12/21/2017 10:47:15 AM	Old: 600.0	New: 550.0
X Stop nm Changed: 12/21/2017 10:47:15 AM	Old: 500.0	New: 280.0
SK Num Cycles Changed: 12/21/2017 10:47:15 AM	Old:3	New:8
Cycle Time 1 Changed: 12/21/2017 10:47:15 AM	Old: 0.5	New: 30.0
Stop Time 1 Changed: 12/21/2017 10:47:15 AM	Old: 1.0	New: 210.0
Saved as C:\Users\Steve Bouffard\Desktop\LF Kinetic\122117_ATc_2\ATc.BSKOpened C:\USERS\STEVE BOUFFARD\DESKTOP\LF KINETIC\122117_ATC_2\ATC.BSK
Saved as C:\Users\Steve Bouffard\Desktop\EEW Data\091920_test.BSKOpened C:\USERS\STEVE BOUFFARD\DESKTOP\EEW DATA\091920_TEST.BSK
SK Num Cycles Changed: 9/26/2020 2:25:05 PM	Old:8	New:19
Cycle Time 1 Changed: 9/26/2020 2:25:05 PM	Old: 30.0	New: 5.0
Stop Time 1 Changed: 9/26/2020 2:25:05 PM	Old: 210.0	New: 90.0
Saved as C:\Users\Steve Bouffard\Desktop\EEW Data\092620_aTC_Tet50.BSKOpened C:\USERS\STEVE BOUFFARD\DESKTOP\EEW DATA\092620_ATC_TET50.BSK
SK Num Cycles Changed: 10/23/2020 3:50:03 PM	Old:19	New:25
Stop Time 1 Changed: 10/23/2020 3:50:03 PM	Old: 90.0	New: 120.0
Saved as C:\Users\Steve Bouffard\Desktop\EEW Data\102320_parano2_Tet50.BSKSaved as C:\Users\Steve Bouffard\Desktop\EEW Data\102520_eew_acetyl_tet50.BSKOpened C:\USERS\STEVE BOUFFARD\DESKTOP\EEW DATA\102520_EEW_ACETYL_TET50.BSK
Saved as C:\Users\Steve Bouffard\Desktop\EEW Data\102720_eew_atc_tet50.BSKOpened C:\Users\Steve Bouffard\Desktop\EEW Data\102720_eew_atc_tet50.BSK
Saved as E:\TetUVdata\102720_atc_tet50.BSKSaved as C:\Users\Steve Bouffard\Desktop\EEW Data\111720_tet_TetX7_fullscan.BSKSaved as C:\Users\Steve Bouffard\Desktop\EEW Data\111820_tet_Tet50_fullscan.BSKOpened C:\Users\Steve Bouffard\Desktop\EEW Data\111820_tet_Tet50_fullscan.BSK
Saved as C:\Users\Steve Bouffard\Desktop\EEW Data\012321__tig_tetx7_fullscan.BSKSaved as C:\Users\Steve Bouffard\Desktop\EEW Data\012321__tig_tetx7_fullscan1.BSKSaved as E:\TetUVdata\012321__tig_tetx7_fullscan1.BSKSaved as C:\Users\Steve Bouffard\Desktop\EEW Data\Hirdesh Data\Fullscan_HMM4_Tig.BSKSaved as C:\Users\Steve Bouffard\Desktop\EEW Data\Hirdesh Data\Fullscan_HMM4_Tig.BSKSaved as C:\Users…
End Method Modifications
[Time]	5
Sample18_3
Sample18_3
Collection Time: 1/26/2021 8:29:28 AM
Operator Name :
Scanning Kinetics Version 5.0.0.999
Parameter List :
Instrument Cary 60
Instrument version 2.00
Ordinate mode Abs
Ave Time (sec) 0.0125
Cycle Time(min) 5.0
End Time(min) 120.0
Start Wavelength (nm) 550.00
Stop Wavelength (nm) 280.00
Scan rate (nm/min) 4800.000
Data interval (nm) 1.00
Beam mode Auto
Baseline selection None
Method Log :
Method Name :
Date/Time stamp: 12/21/2017 10:46:26 AM
Method Modifications:
X Start nm Changed: 12/21/2017 10:47:15 AM	Old: 600.0	New: 550.0
X Stop nm Changed: 12/21/2017 10:47:15 AM	Old: 500.0	New: 280.0
SK Num Cycles Changed: 12/21/2017 10:47:15 AM	Old:3	New:8
Cycle Time 1 Changed: 12/21/2017 10:47:15 AM	Old: 0.5	New: 30.0
Stop Time 1 Changed: 12/21/2017 10:47:15 AM	Old: 1.0	New: 210.0
Saved as C:\Users\Steve Bouffard\Desktop\LF Kinetic\122117_ATc_2\ATc.BSKOpened C:\USERS\STEVE BOUFFARD\DESKTOP\LF KINETIC\122117_ATC_2\ATC.BSK
Saved as C:\Users\Steve Bouffard\Desktop\EEW Data\091920_test.BSKOpened C:\USERS\STEVE BOUFFARD\DESKTOP\EEW DATA\091920_TEST.BSK
SK Num Cycles Changed: 9/26/2020 2:25:05 PM	Old:8	New:19
Cycle Time 1 Changed: 9/26/2020 2:25:05 PM	Old: 30.0	New: 5.0
Stop Time 1 Changed: 9/26/2020 2:25:05 PM	Old: 210.0	New: 90.0
Saved as C:\Users\Steve Bouffard\Desktop\EEW Data\092620_aTC_Tet50.BSKOpened C:\USERS\STEVE BOUFFARD\DESKTOP\EEW DATA\092620_ATC_TET50.BSK
SK Num Cycles Changed: 10/23/2020 3:50:03 PM	Old:19	New:25
Stop Time 1 Changed: 10/23/2020 3:50:03 PM	Old: 90.0	New: 120.0
Saved as C:\Users\Steve Bouffard\Desktop\EEW Data\102320_parano2_Tet50.BSKSaved as C:\Users\Steve Bouffard\Desktop\EEW Data\102520_eew_acetyl_tet50.BSKOpened C:\USERS\STEVE BOUFFARD\DESKTOP\EEW DATA\102520_EEW_ACETYL_TET50.BSK
Saved as C:\Users\Steve Bouffard\Desktop\EEW Data\102720_eew_atc_tet50.BSKOpened C:\Users\Steve Bouffard\Desktop\EEW Data\102720_eew_atc_tet50.BSK
Saved as E:\TetUVdata\102720_atc_tet50.BSKSaved as C:\Users\Steve Bouffard\Desktop\EEW Data\111720_tet_TetX7_fullscan.BSKSaved as C:\Users\Steve Bouffard\Desktop\EEW Data\111820_tet_Tet50_fullscan.BSKOpened C:\Users\Steve Bouffard\Desktop\EEW Data\111820_tet_Tet50_fullscan.BSK
Saved as C:\Users\Steve Bouffard\Desktop\EEW Data\012321__tig_tetx7_fullscan.BSKSaved as C:\Users\Steve Bouffard\Desktop\EEW Data\012321__tig_tetx7_fullscan1.BSKSaved as E:\TetUVdata\012321__tig_tetx7_fullscan1.BSKSaved as C:\Users\Steve Bouffard\Desktop\EEW Data\Hirdesh Data\Fullscan_HMM4_Tig.BSKSaved as C:\Users\Steve Bouffard\Desktop\EEW Data\Hirdesh Data\Fullscan_HMM4_Tig.BSKSaved as C:\Users…
End Method Modifications
[Time]	10
Sample18_4
Sample18_4
Collection Time: 1/26/2021 8:34:28 AM
Operator Name :
Scanning Kinetics Version 5.0.0.999
Parameter List :
Instrument Cary 60
Instrument version 2.00
Ordinate mode Abs
Ave Time (sec) 0.0125
Cycle Time(min) 5.0
End Time(min) 120.0
Start Wavelength (nm) 550.00
Stop Wavelength (nm) 280.00
Scan rate (nm/min) 4800.000
Data interval (nm) 1.00
Beam mode Auto
Baseline selection None
Method Log :
Method Name :
Date/Time stamp: 12/21/2017 10:46:26 AM
Method Modifications:
X Start nm Changed: 12/21/2017 10:47:15 AM	Old: 600.0	New: 550.0
X Stop nm Changed: 12/21/2017 10:47:15 AM	Old: 500.0	New: 280.0
SK Num Cycles Changed: 12/21/2017 10:47:15 AM	Old:3	New:8
Cycle Time 1 Changed: 12/21/2017 10:47:15 AM	Old: 0.5	New: 30.0
Stop Time 1 Changed: 12/21/2017 10:47:15 AM	Old: 1.0	New: 210.0
Saved as C:\Users\Steve Bouffard\Desktop\LF Kinetic\122117_ATc_2\ATc.BSKOpened C:\USERS\STEVE BOUFFARD\DESKTOP\LF KINETIC\122117_ATC_2\ATC.BSK
Saved as C:\Users\Steve Bouffard\Desktop\EEW Data\091920_test.BSKOpened C:\USERS\STEVE BOUFFARD\DESKTOP\EEW DATA\091920_TEST.BSK
SK Num Cycles Changed: 9/26/2020 2:25:05 PM	Old:8	New:19
Cycle Time 1 Changed: 9/26/2020 2:25:05 PM	Old: 30.0	New: 5.0
Stop Time 1 Changed: 9/26/2020 2:25:05 PM	Old: 210.0	New: 90.0
Saved as C:\Users\Steve Bouffard\Desktop\EEW Data\092620_aTC_Tet50.BSKOpened C:\USERS\STEVE BOUFFARD\DESKTOP\EEW DATA\092620_ATC_TET50.BSK
SK Num Cycles Changed: 10/23/2020 3:50:03 PM	Old:19	New:25
Stop Time 1 Changed: 10/23/2020 3:50:03 PM	Old: 90.0	New: 120.0
Saved as C:\Users\Steve Bouffard\Desktop\EEW Data\102320_parano2_Tet50.BSKSaved as C:\Users\Steve Bouffard\Desktop\EEW Data\102520_eew_acetyl_tet50.BSKOpened C:\USERS\STEVE BOUFFARD\DESKTOP\EEW DATA\102520_EEW_ACETYL_TET50.BSK
Saved as C:\Users\Steve Bouffard\Desktop\EEW Data\102720_eew_atc_tet50.BSKOpened C:\Users\Steve Bouffard\Desktop\EEW Data\102720_eew_atc_tet50.BSK
Saved as E:\TetUVdata\102720_atc_tet50.BSKSaved as C:\Users\Steve Bouffard\Desktop\EEW Data\111720_tet_TetX7_fullscan.BSKSaved as C:\Users\Steve Bouffard\Desktop\EEW Data\111820_tet_Tet50_fullscan.BSKOpened C:\Users\Steve Bouffard\Desktop\EEW Data\111820_tet_Tet50_fullscan.BSK
Saved as C:\Users\Steve Bouffard\Desktop\EEW Data\012321__tig_tetx7_fullscan.BSKSaved as C:\Users\Steve Bouffard\Desktop\EEW Data\012321__tig_tetx7_fullscan1.BSKSaved as E:\TetUVdata\012321__tig_tetx7_fullscan1.BSKSaved as C:\Users\Steve Bouffard\Desktop\EEW Data\Hirdesh Data\Fullscan_HMM4_Tig.BSKSaved as C:\Users\Steve Bouffard\Desktop\EEW Data\Hirdesh Data\Fullscan_HMM4_Tig.BSKSaved as C:\Users…
End Method Modifications
[Time]	15
Sample18_5
Sample18_5
Collection Time: 1/26/2021 8:39:28 AM
Operator Name :
Scanning Kinetics Version 5.0.0.999
Parameter List :
Instrument Cary 60
Instrument version 2.00
Ordinate mode Abs
Ave Time (sec) 0.0125
Cycle Time(min) 5.0
End Time(min) 120.0
Start Wavelength (nm) 550.00
Stop Wavelength (nm) 280.00
Scan rate (nm/min) 4800.000
Data interval (nm) 1.00
Beam mode Auto
Baseline selection None
Method Log :
Method Name :
Date/Time stamp: 12/21/2017 10:46:26 AM
Method Modifications:
X Start nm Changed: 12/21/2017 10:47:15 AM	Old: 600.0	New: 550.0
X Stop nm Changed: 12/21/2017 10:47:15 AM	Old: 500.0	New: 280.0
SK Num Cycles Changed: 12/21/2017 10:47:15 AM	Old:3	New:8
Cycle Time 1 Changed: 12/21/2017 10:47:15 AM	Old: 0.5	New: 30.0
Stop Time 1 Changed: 12/21/2017 10:47:15 AM	Old: 1.0	New: 210.0
Saved as C:\Users\Steve Bouffard\Desktop\LF Kinetic\122117_ATc_2\ATc.BSKOpened C:\USERS\STEVE BOUFFARD\DESKTOP\LF KINETIC\122117_ATC_2\ATC.BSK
Saved as C:\Users\Steve Bouffard\Desktop\EEW Data\091920_test.BSKOpened C:\USERS\STEVE BOUFFARD\DESKTOP\EEW DATA\091920_TEST.BSK
SK Num Cycles Changed: 9/26/2020 2:25:05 PM	Old:8	New:19
Cycle Time 1 Changed: 9/26/2020 2:25:05 PM	Old: 30.0	New: 5.0
Stop Time 1 Changed: 9/26/2020 2:25:05 PM	Old: 210.0	New: 90.0
Saved as C:\Users\Steve Bouffard\Desktop\EEW Data\092620_aTC_Tet50.BSKOpened C:\USERS\STEVE BOUFFARD\DESKTOP\EEW DATA\092620_ATC_TET50.BSK
SK Num Cycles Changed: 10/23/2020 3:50:03 PM	Old:19	New:25
Stop Time 1 Changed: 10/23/2020 3:50:03 PM	Old: 90.0	New: 120.0
Saved as C:\Users\Steve Bouffard\Desktop\EEW Data\102320_parano2_Tet50.BSKSaved as C:\Users\Steve Bouffard\Desktop\EEW Data\102520_eew_acetyl_tet50.BSKOpened C:\USERS\STEVE BOUFFARD\DESKTOP\EEW DATA\102520_EEW_ACETYL_TET50.BSK
Saved as C:\Users\Steve Bouffard\Desktop\EEW Data\102720_eew_atc_tet50.BSKOpened C:\Users\Steve Bouffard\Desktop\EEW Data\102720_eew_atc_tet50.BSK
Saved as E:\TetUVdata\102720_atc_tet50.BSKSaved as C:\Users\Steve Bouffard\Desktop\EEW Data\111720_tet_TetX7_fullscan.BSKSaved as C:\Users\Steve Bouffard\Desktop\EEW Data\111820_tet_Tet50_fullscan.BSKOpened C:\Users\Steve Bouffard\Desktop\EEW Data\111820_tet_Tet50_fullscan.BSK
Saved as C:\Users\Steve Bouffard\Desktop\EEW Data\012321__tig_tetx7_fullscan.BSKSaved as C:\Users\Steve Bouffard\Desktop\EEW Data\012321__tig_tetx7_fullscan1.BSKSaved as E:\TetUVdata\012321__tig_tetx7_fullscan1.BSKSaved as C:\Users\Steve Bouffard\Desktop\EEW Data\Hirdesh Data\Fullscan_HMM4_Tig.BSKSaved as C:\Users\Steve Bouffard\Desktop\EEW Data\Hirdesh Data\Fullscan_HMM4_Tig.BSKSaved as C:\Users…
End Method Modifications
[Time]	20
Sample18_6
Sample18_6
Collection Time: 1/26/2021 8:44:28 AM
Operator Name :
Scanning Kinetics Version 5.0.0.999
Parameter List :
Instrument Cary 60
Instrument version 2.00
Ordinate mode Abs
Ave Time (sec) 0.0125
Cycle Time(min) 5.0
End Time(min) 120.0
Start Wavelength (nm) 550.00
Stop Wavelength (nm) 280.00
Scan rate (nm/min) 4800.000
Data interval (nm) 1.00
Beam mode Auto
Baseline selection None
Method Log :
Method Name :
Date/Time stamp: 12/21/2017 10:46:26 AM
Method Modifications:
X Start nm Changed: 12/21/2017 10:47:15 AM	Old: 600.0	New: 550.0
X Stop nm Changed: 12/21/2017 10:47:15 AM	Old: 500.0	New: 280.0
SK Num Cycles Changed: 12/21/2017 10:47:15 AM	Old:3	New:8
Cycle Time 1 Changed: 12/21/2017 10:47:15 AM	Old: 0.5	New: 30.0
Stop Time 1 Changed: 12/21/2017 10:47:15 AM	Old: 1.0	New: 210.0
Saved as C:\Users\Steve Bouffard\Desktop\LF Kinetic\122117_ATc_2\ATc.BSKOpened C:\USERS\STEVE BOUFFARD\DESKTOP\LF KINETIC\122117_ATC_2\ATC.BSK
Saved as C:\Users\Steve Bouffard\Desktop\EEW Data\091920_test.BSKOpened C:\USERS\STEVE BOUFFARD\DESKTOP\EEW DATA\091920_TEST.BSK
SK Num Cycles Changed: 9/26/2020 2:25:05 PM	Old:8	New:19
Cycle Time 1 Changed: 9/26/2020 2:25:05 PM	Old: 30.0	New: 5.0
Stop Time 1 Changed: 9/26/2020 2:25:05 PM	Old: 210.0	New: 90.0
Saved as C:\Users\Steve Bouffard\Desktop\EEW Data\092620_aTC_Tet50.BSKOpened C:\USERS\STEVE BOUFFARD\DESKTOP\EEW DATA\092620_ATC_TET50.BSK
SK Num Cycles Changed: 10/23/2020 3:50:03 PM	Old:19	New:25
Stop Time 1 Changed: 10/23/2020 3:50:03 PM	Old: 90.0	New: 120.0
Saved as C:\Users\Steve Bouffard\Desktop\EEW Data\102320_parano2_Tet50.BSKSaved as C:\Users\Steve Bouffard\Desktop\EEW Data\102520_eew_acetyl_tet50.BSKOpened C:\USERS\STEVE BOUFFARD\DESKTOP\EEW DATA\102520_EEW_ACETYL_TET50.BSK
Saved as C:\Users\Steve Bouffard\Desktop\EEW Data\102720_eew_atc_tet50.BSKOpened C:\Users\Steve Bouffard\Desktop\EEW Data\102720_eew_atc_tet50.BSK
Saved as E:\TetUVdata\102720_atc_tet50.BSKSaved as C:\Users\Steve Bouffard\Desktop\EEW Data\111720_tet_TetX7_fullscan.BSKSaved as C:\Users\Steve Bouffard\Desktop\EEW Data\111820_tet_Tet50_fullscan.BSKOpened C:\Users\Steve Bouffard\Desktop\EEW Data\111820_tet_Tet50_fullscan.BSK
Saved as C:\Users\Steve Bouffard\Desktop\EEW Data\012321__tig_tetx7_fullscan.BSKSaved as C:\Users\Steve Bouffard\Desktop\EEW Data\012321__tig_tetx7_fullscan1.BSKSaved as E:\TetUVdata\012321__tig_tetx7_fullscan1.BSKSaved as C:\Users\Steve Bouffard\Desktop\EEW Data\Hirdesh Data\Fullscan_HMM4_Tig.BSKSaved as C:\Users\Steve Bouffard\Desktop\EEW Data\Hirdesh Data\Fullscan_HMM4_Tig.BSKSaved as C:\Users…
End Method Modifications
[Time]	25
Sample18_7
Sample18_7
Collection Time: 1/26/2021 8:49:28 AM
Operator Name :
Scanning Kinetics Version 5.0.0.999
Parameter List :
Instrument Cary 60
Instrument version 2.00
Ordinate mode Abs
Ave Time (sec) 0.0125
Cycle Time(min) 5.0
End Time(min) 120.0
Start Wavelength (nm) 550.00
Stop Wavelength (nm) 280.00
Scan rate (nm/min) 4800.000
Data interval (nm) 1.00
Beam mode Auto
Baseline selection None
Method Log :
Method Name :
Date/Time stamp: 12/21/2017 10:46:26 AM
Method Modifications:
X Start nm Changed: 12/21/2017 10:47:15 AM	Old: 600.0	New: 550.0
X Stop nm Changed: 12/21/2017 10:47:15 AM	Old: 500.0	New: 280.0
SK Num Cycles Changed: 12/21/2017 10:47:15 AM	Old:3	New:8
Cycle Time 1 Changed: 12/21/2017 10:47:15 AM	Old: 0.5	New: 30.0
Stop Time 1 Changed: 12/21/2017 10:47:15 AM	Old: 1.0	New: 210.0
Saved as C:\Users\Steve Bouffard\Desktop\LF Kinetic\122117_ATc_2\ATc.BSKOpened C:\USERS\STEVE BOUFFARD\DESKTOP\LF KINETIC\122117_ATC_2\ATC.BSK
Saved as C:\Users\Steve Bouffard\Desktop\EEW Data\091920_test.BSKOpened C:\USERS\STEVE BOUFFARD\DESKTOP\EEW DATA\091920_TEST.BSK
SK Num Cycles Changed: 9/26/2020 2:25:05 PM	Old:8	New:19
Cycle Time 1 Changed: 9/26/2020 2:25:05 PM	Old: 30.0	New: 5.0
Stop Time 1 Changed: 9/26/2020 2:25:05 PM	Old: 210.0	New: 90.0
Saved as C:\Users\Steve Bouffard\Desktop\EEW Data\092620_aTC_Tet50.BSKOpened C:\USERS\STEVE BOUFFARD\DESKTOP\EEW DATA\092620_ATC_TET50.BSK
SK Num Cycles Changed: 10/23/2020 3:50:03 PM	Old:19	New:25
Stop Time 1 Changed: 10/23/2020 3:50:03 PM	Old: 90.0	New: 120.0
Saved as C:\Users\Steve Bouffard\Desktop\EEW Data\102320_parano2_Tet50.BSKSaved as C:\Users\Steve Bouffard\Desktop\EEW Data\102520_eew_acetyl_tet50.BSKOpened C:\USERS\STEVE BOUFFARD\DESKTOP\EEW DATA\102520_EEW_ACETYL_TET50.BSK
Saved as C:\Users\Steve Bouffard\Desktop\EEW Data\102720_eew_atc_tet50.BSKOpened C:\Users\Steve Bouffard\Desktop\EEW Data\102720_eew_atc_tet50.BSK
Saved as E:\TetUVdata\102720_atc_tet50.BSKSaved as C:\Users\Steve Bouffard\Desktop\EEW Data\111720_tet_TetX7_fullscan.BSKSaved as C:\Users\Steve Bouffard\Desktop\EEW Data\111820_tet_Tet50_fullscan.BSKOpened C:\Users\Steve Bouffard\Desktop\EEW Data\111820_tet_Tet50_fullscan.BSK
Saved as C:\Users\Steve Bouffard\Desktop\EEW Data\012321__tig_tetx7_fullscan.BSKSaved as C:\Users\Steve Bouffard\Desktop\EEW Data\012321__tig_tetx7_fullscan1.BSKSaved as E:\TetUVdata\012321__tig_tetx7_fullscan1.BSKSaved as C:\Users\Steve Bouffard\Desktop\EEW Data\Hirdesh Data\Fullscan_HMM4_Tig.BSKSaved as C:\Users\Steve Bouffard\Desktop\EEW Data\Hirdesh Data\Fullscan_HMM4_Tig.BSKSaved as C:\Users…
End Method Modifications
[Time]	30
Sample18_8
Sample18_8
Collection Time: 1/26/2021 8:54:28 AM
Operator Name :
Scanning Kinetics Version 5.0.0.999
Parameter List :
Instrument Cary 60
Instrument version 2.00
Ordinate mode Abs
Ave Time (sec) 0.0125
Cycle Time(min) 5.0
End Time(min) 120.0
Start Wavelength (nm) 550.00
Stop Wavelength (nm) 280.00
Scan rate (nm/min) 4800.000
Data interval (nm) 1.00
Beam mode Auto
Baseline selection None
Method Log :
Method Name :
Date/Time stamp: 12/21/2017 10:46:26 AM
Method Modifications:
X Start nm Changed: 12/21/2017 10:47:15 AM	Old: 600.0	New: 550.0
X Stop nm Changed: 12/21/2017 10:47:15 AM	Old: 500.0	New: 280.0
SK Num Cycles Changed: 12/21/2017 10:47:15 AM	Old:3	New:8
Cycle Time 1 Changed: 12/21/2017 10:47:15 AM	Old: 0.5	New: 30.0
Stop Time 1 Changed: 12/21/2017 10:47:15 AM	Old: 1.0	New: 210.0
Saved as C:\Users\Steve Bouffard\Desktop\LF Kinetic\122117_ATc_2\ATc.BSKOpened C:\USERS\STEVE BOUFFARD\DESKTOP\LF KINETIC\122117_ATC_2\ATC.BSK
Saved as C:\Users\Steve Bouffard\Desktop\EEW Data\091920_test.BSKOpened C:\USERS\STEVE BOUFFARD\DESKTOP\EEW DATA\091920_TEST.BSK
SK Num Cycles Changed: 9/26/2020 2:25:05 PM	Old:8	New:19
Cycle Time 1 Changed: 9/26/2020 2:25:05 PM	Old: 30.0	New: 5.0
Stop Time 1 Changed: 9/26/2020 2:25:05 PM	Old: 210.0	New: 90.0
Saved as C:\Users\Steve Bouffard\Desktop\EEW Data\092620_aTC_Tet50.BSKOpened C:\USERS\STEVE BOUFFARD\DESKTOP\EEW DATA\092620_ATC_TET50.BSK
SK Num Cycles Changed: 10/23/2020 3:50:03 PM	Old:19	New:25
Stop Time 1 Changed: 10/23/2020 3:50:03 PM	Old: 90.0	New: 120.0
Saved as C:\Users\Steve Bouffard\Desktop\EEW Data\102320_parano2_Tet50.BSKSaved as C:\Users\Steve Bouffard\Desktop\EEW Data\102520_eew_acetyl_tet50.BSKOpened C:\USERS\STEVE BOUFFARD\DESKTOP\EEW DATA\102520_EEW_ACETYL_TET50.BSK
Saved as C:\Users\Steve Bouffard\Desktop\EEW Data\102720_eew_atc_tet50.BSKOpened C:\Users\Steve Bouffard\Desktop\EEW Data\102720_eew_atc_tet50.BSK
Saved as E:\TetUVdata\102720_atc_tet50.BSKSaved as C:\Users\Steve Bouffard\Desktop\EEW Data\111720_tet_TetX7_fullscan.BSKSaved as C:\Users\Steve Bouffard\Desktop\EEW Data\111820_tet_Tet50_fullscan.BSKOpened C:\Users\Steve Bouffard\Desktop\EEW Data\111820_tet_Tet50_fullscan.BSK
Saved as C:\Users\Steve Bouffard\Desktop\EEW Data\012321__tig_tetx7_fullscan.BSKSaved as C:\Users\Steve Bouffard\Desktop\EEW Data\012321__tig_tetx7_fullscan1.BSKSaved as E:\TetUVdata\012321__tig_tetx7_fullscan1.BSKSaved as C:\Users\Steve Bouffard\Desktop\EEW Data\Hirdesh Data\Fullscan_HMM4_Tig.BSKSaved as C:\Users\Steve Bouffard\Desktop\EEW Data\Hirdesh Data\Fullscan_HMM4_Tig.BSKSaved as C:\Users…
End Method Modifications
[Time]	35
Sample18_9
Sample18_9
Collection Time: 1/26/2021 8:59:29 AM
Operator Name :
Scanning Kinetics Version 5.0.0.999
Parameter List :
Instrument Cary 60
Instrument version 2.00
Ordinate mode Abs
Ave Time (sec) 0.0125
Cycle Time(min) 5.0
End Time(min) 120.0
Start Wavelength (nm) 550.00
Stop Wavelength (nm) 280.00
Scan rate (nm/min) 4800.000
Data interval (nm) 1.00
Beam mode Auto
Baseline selection None
Method Log :
Method Name :
Date/Time stamp: 12/21/2017 10:46:26 AM
Method Modifications:
X Start nm Changed: 12/21/2017 10:47:15 AM	Old: 600.0	New: 550.0
X Stop nm Changed: 12/21/2017 10:47:15 AM	Old: 500.0	New: 280.0
SK Num Cycles Changed: 12/21/2017 10:47:15 AM	Old:3	New:8
Cycle Time 1 Changed: 12/21/2017 10:47:15 AM	Old: 0.5	New: 30.0
Stop Time 1 Changed: 12/21/2017 10:47:15 AM	Old: 1.0	New: 210.0
Saved as C:\Users\Steve Bouffard\Desktop\LF Kinetic\122117_ATc_2\ATc.BSKOpened C:\USERS\STEVE BOUFFARD\DESKTOP\LF KINETIC\122117_ATC_2\ATC.BSK
Saved as C:\Users\Steve Bouffard\Desktop\EEW Data\091920_test.BSKOpened C:\USERS\STEVE BOUFFARD\DESKTOP\EEW DATA\091920_TEST.BSK
SK Num Cycles Changed: 9/26/2020 2:25:05 PM	Old:8	New:19
Cycle Time 1 Changed: 9/26/2020 2:25:05 PM	Old: 30.0	New: 5.0
Stop Time 1 Changed: 9/26/2020 2:25:05 PM	Old: 210.0	New: 90.0
Saved as C:\Users\Steve Bouffard\Desktop\EEW Data\092620_aTC_Tet50.BSKOpened C:\USERS\STEVE BOUFFARD\DESKTOP\EEW DATA\092620_ATC_TET50.BSK
SK Num Cycles Changed: 10/23/2020 3:50:03 PM	Old:19	New:25
Stop Time 1 Changed: 10/23/2020 3:50:03 PM	Old: 90.0	New: 120.0
Saved as C:\Users\Steve Bouffard\Desktop\EEW Data\102320_parano2_Tet50.BSKSaved as C:\Users\Steve Bouffard\Desktop\EEW Data\102520_eew_acetyl_tet50.BSKOpened C:\USERS\STEVE BOUFFARD\DESKTOP\EEW DATA\102520_EEW_ACETYL_TET50.BSK
Saved as C:\Users\Steve Bouffard\Desktop\EEW Data\102720_eew_atc_tet50.BSKOpened C:\Users\Steve Bouffard\Desktop\EEW Data\102720_eew_atc_tet50.BSK
Saved as E:\TetUVdata\102720_atc_tet50.BSKSaved as C:\Users\Steve Bouffard\Desktop\EEW Data\111720_tet_TetX7_fullscan.BSKSaved as C:\Users\Steve Bouffard\Desktop\EEW Data\111820_tet_Tet50_fullscan.BSKOpened C:\Users\Steve Bouffard\Desktop\EEW Data\111820_tet_Tet50_fullscan.BSK
Saved as C:\Users\Steve Bouffard\Desktop\EEW Data\012321__tig_tetx7_fullscan.BSKSaved as C:\Users\Steve Bouffard\Desktop\EEW Data\012321__tig_tetx7_fullscan1.BSKSaved as E:\TetUVdata\012321__tig_tetx7_fullscan1.BSKSaved as C:\Users\Steve Bouffard\Desktop\EEW Data\Hirdesh Data\Fullscan_HMM4_Tig.BSKSaved as C:\Users\Steve Bouffard\Desktop\EEW Data\Hirdesh Data\Fullscan_HMM4_Tig.BSKSaved as C:\Users…
End Method Modifications
[Time]	40
Sample18_10
Sample18_10
Collection Time: 1/26/2021 9:04:28 AM
Operator Name :
Scanning Kinetics Version 5.0.0.999
Parameter List :
Instrument Cary 60
Instrument version 2.00
Ordinate mode Abs
Ave Time (sec) 0.0125
Cycle Time(min) 5.0
End Time(min) 120.0
Start Wavelength (nm) 550.00
Stop Wavelength (nm) 280.00
Scan rate (nm/min) 4800.000
Data interval (nm) 1.00
Beam mode Auto
Baseline selection None
Method Log :
Method Name :
Date/Time stamp: 12/21/2017 10:46:26 AM
Method Modifications:
X Start nm Changed: 12/21/2017 10:47:15 AM	Old: 600.0	New: 550.0
X Stop nm Changed: 12/21/2017 10:47:15 AM	Old: 500.0	New: 280.0
SK Num Cycles Changed: 12/21/2017 10:47:15 AM	Old:3	New:8
Cycle Time 1 Changed: 12/21/2017 10:47:15 AM	Old: 0.5	New: 30.0
Stop Time 1 Changed: 12/21/2017 10:47:15 AM	Old: 1.0	New: 210.0
Saved as C:\Users\Steve Bouffard\Desktop\LF Kinetic\122117_ATc_2\ATc.BSKOpened C:\USERS\STEVE BOUFFARD\DESKTOP\LF KINETIC\122117_ATC_2\ATC.BSK
Saved as C:\Users\Steve Bouffard\Desktop\EEW Data\091920_test.BSKOpened C:\USERS\STEVE BOUFFARD\DESKTOP\EEW DATA\091920_TEST.BSK
SK Num Cycles Changed: 9/26/2020 2:25:05 PM	Old:8	New:19
Cycle Time 1 Changed: 9/26/2020 2:25:05 PM	Old: 30.0	New: 5.0
Stop Time 1 Changed: 9/26/2020 2:25:05 PM	Old: 210.0	New: 90.0
Saved as C:\Users\Steve Bouffard\Desktop\EEW Data\092620_aTC_Tet50.BSKOpened C:\USERS\STEVE BOUFFARD\DESKTOP\EEW DATA\092620_ATC_TET50.BSK
SK Num Cycles Changed: 10/23/2020 3:50:03 PM	Old:19	New:25
Stop Time 1 Changed: 10/23/2020 3:50:03 PM	Old: 90.0	New: 120.0
Saved as C:\Users\Steve Bouffard\Desktop\EEW Data\102320_parano2_Tet50.BSKSaved as C:\Users\Steve Bouffard\Desktop\EEW Data\102520_eew_acetyl_tet50.BSKOpened C:\USERS\STEVE BOUFFARD\DESKTOP\EEW DATA\102520_EEW_ACETYL_TET50.BSK
Saved as C:\Users\Steve Bouffard\Desktop\EEW Data\102720_eew_atc_tet50.BSKOpened C:\Users\Steve Bouffard\Desktop\EEW Data\102720_eew_atc_tet50.BSK
Saved as E:\TetUVdata\102720_atc_tet50.BSKSaved as C:\Users\Steve Bouffard\Desktop\EEW Data\111720_tet_TetX7_fullscan.BSKSaved as C:\Users\Steve Bouffard\Desktop\EEW Data\111820_tet_Tet50_fullscan.BSKOpened C:\Users\Steve Bouffard\Desktop\EEW Data\111820_tet_Tet50_fullscan.BSK
Saved as C:\Users\Steve Bouffard\Desktop\EEW Data\012321__tig_tetx7_fullscan.BSKSaved as C:\Users\Steve Bouffard\Desktop\EEW Data\012321__tig_tetx7_fullscan1.BSKSaved as E:\TetUVdata\012321__tig_tetx7_fullscan1.BSKSaved as C:\Users\Steve Bouffard\Desktop\EEW Data\Hirdesh Data\Fullscan_HMM4_Tig.BSKSaved as C:\Users\Steve Bouffard\Desktop\EEW Data\Hirdesh Data\Fullscan_HMM4_Tig.BSKSaved as C:\Users…
End Method Modifications
[Time]	45
Sample18_11
Sample18_11
Collection Time: 1/26/2021 9:09:28 AM
Operator Name :
Scanning Kinetics Version 5.0.0.999
Parameter List :
Instrument Cary 60
Instrument version 2.00
Ordinate mode Abs
Ave Time (sec) 0.0125
Cycle Time(min) 5.0
End Time(min) 120.0
Start Wavelength (nm) 550.00
Stop Wavelength (nm) 280.00
Scan rate (nm/min) 4800.000
Data interval (nm) 1.00
Beam mode Auto
Baseline selection None
Method Log :
Method Name :
Date/Time stamp: 12/21/2017 10:46:26 AM
Method Modifications:
X Start nm Changed: 12/21/2017 10:47:15 AM	Old: 600.0	New: 550.0
X Stop nm Changed: 12/21/2017 10:47:15 AM	Old: 500.0	New: 280.0
SK Num Cycles Changed: 12/21/2017 10:47:15 AM	Old:3	New:8
Cycle Time 1 Changed: 12/21/2017 10:47:15 AM	Old: 0.5	New: 30.0
Stop Time 1 Changed: 12/21/2017 10:47:15 AM	Old: 1.0	New: 210.0
Saved as C:\Users\Steve Bouffard\Desktop\LF Kinetic\122117_ATc_2\ATc.BSKOpened C:\USERS\STEVE BOUFFARD\DESKTOP\LF KINETIC\122117_ATC_2\ATC.BSK
Saved as C:\Users\Steve Bouffard\Desktop\EEW Data\091920_test.BSKOpened C:\USERS\STEVE BOUFFARD\DESKTOP\EEW DATA\091920_TEST.BSK
SK Num Cycles Changed: 9/26/2020 2:25:05 PM	Old:8	New:19
Cycle Time 1 Changed: 9/26/2020 2:25:05 PM	Old: 30.0	New: 5.0
Stop Time 1 Changed: 9/26/2020 2:25:05 PM	Old: 210.0	New: 90.0
Saved as C:\Users\Steve Bouffard\Desktop\EEW Data\092620_aTC_Tet50.BSKOpened C:\USERS\STEVE BOUFFARD\DESKTOP\EEW DATA\092620_ATC_TET50.BSK
SK Num Cycles Changed: 10/23/2020 3:50:03 PM	Old:19	New:25
Stop Time 1 Changed: 10/23/2020 3:50:03 PM	Old: 90.0	New: 120.0
Saved as C:\Users\Steve Bouffard\Desktop\EEW Data\102320_parano2_Tet50.BSKSaved as C:\Users\Steve Bouffard\Desktop\EEW Data\102520_eew_acetyl_tet50.BSKOpened C:\USERS\STEVE BOUFFARD\DESKTOP\EEW DATA\102520_EEW_ACETYL_TET50.BSK
Saved as C:\Users\Steve Bouffard\Desktop\EEW Data\102720_eew_atc_tet50.BSKOpened C:\Users\Steve Bouffard\Desktop\EEW Data\102720_eew_atc_tet50.BSK
Saved as E:\TetUVdata\102720_atc_tet50.BSKSaved as C:\Users\Steve Bouffard\Desktop\EEW Data\111720_tet_TetX7_fullscan.BSKSaved as C:\Users\Steve Bouffard\Desktop\EEW Data\111820_tet_Tet50_fullscan.BSKOpened C:\Users\Steve Bouffard\Desktop\EEW Data\111820_tet_Tet50_fullscan.BSK
Saved as C:\Users\Steve Bouffard\Desktop\EEW Data\012321__tig_tetx7_fullscan.BSKSaved as C:\Users\Steve Bouffard\Desktop\EEW Data\012321__tig_tetx7_fullscan1.BSKSaved as E:\TetUVdata\012321__tig_tetx7_fullscan1.BSKSaved as C:\Users\Steve Bouffard\Desktop\EEW Data\Hirdesh Data\Fullscan_HMM4_Tig.BSKSaved as C:\Users\Steve Bouffard\Desktop\EEW Data\Hirdesh Data\Fullscan_HMM4_Tig.BSKSaved as C:\Users…
End Method Modifications
[Time]	50
Sample18_12
Sample18_12
Collection Time: 1/26/2021 9:14:28 AM
Operator Name :
Scanning Kinetics Version 5.0.0.999
Parameter List :
Instrument Cary 60
Instrument version 2.00
Ordinate mode Abs
Ave Time (sec) 0.0125
Cycle Time(min) 5.0
End Time(min) 120.0
Start Wavelength (nm) 550.00
Stop Wavelength (nm) 280.00
Scan rate (nm/min) 4800.000
Data interval (nm) 1.00
Beam mode Auto
Baseline selection None
Method Log :
Method Name :
Date/Time stamp: 12/21/2017 10:46:26 AM
Method Modifications:
X Start nm Changed: 12/21/2017 10:47:15 AM	Old: 600.0	New: 550.0
X Stop nm Changed: 12/21/2017 10:47:15 AM	Old: 500.0	New: 280.0
SK Num Cycles Changed: 12/21/2017 10:47:15 AM	Old:3	New:8
Cycle Time 1 Changed: 12/21/2017 10:47:15 AM	Old: 0.5	New: 30.0
Stop Time 1 Changed: 12/21/2017 10:47:15 AM	Old: 1.0	New: 210.0
Saved as C:\Users\Steve Bouffard\Desktop\LF Kinetic\122117_ATc_2\ATc.BSKOpened C:\USERS\STEVE BOUFFARD\DESKTOP\LF KINETIC\122117_ATC_2\ATC.BSK
Saved as C:\Users\Steve Bouffard\Desktop\EEW Data\091920_test.BSKOpened C:\USERS\STEVE BOUFFARD\DESKTOP\EEW DATA\091920_TEST.BSK
SK Num Cycles Changed: 9/26/2020 2:25:05 PM	Old:8	New:19
Cycle Time 1 Changed: 9/26/2020 2:25:05 PM	Old: 30.0	New: 5.0
Stop Time 1 Changed: 9/26/2020 2:25:05 PM	Old: 210.0	New: 90.0
Saved as C:\Users\Steve Bouffard\Desktop\EEW Data\092620_aTC_Tet50.BSKOpened C:\USERS\STEVE BOUFFARD\DESKTOP\EEW DATA\092620_ATC_TET50.BSK
SK Num Cycles Changed: 10/23/2020 3:50:03 PM	Old:19	New:25
Stop Time 1 Changed: 10/23/2020 3:50:03 PM	Old: 90.0	New: 120.0
Saved as C:\Users\Steve Bouffard\Desktop\EEW Data\102320_parano2_Tet50.BSKSaved as C:\Users\Steve Bouffard\Desktop\EEW Data\102520_eew_acetyl_tet50.BSKOpened C:\USERS\STEVE BOUFFARD\DESKTOP\EEW DATA\102520_EEW_ACETYL_TET50.BSK
Saved as C:\Users\Steve Bouffard\Desktop\EEW Data\102720_eew_atc_tet50.BSKOpened C:\Users\Steve Bouffard\Desktop\EEW Data\102720_eew_atc_tet50.BSK
Saved as E:\TetUVdata\102720_atc_tet50.BSKSaved as C:\Users\Steve Bouffard\Desktop\EEW Data\111720_tet_TetX7_fullscan.BSKSaved as C:\Users\Steve Bouffard\Desktop\EEW Data\111820_tet_Tet50_fullscan.BSKOpened C:\Users\Steve Bouffard\Desktop\EEW Data\111820_tet_Tet50_fullscan.BSK
Saved as C:\Users\Steve Bouffard\Desktop\EEW Data\012321__tig_tetx7_fullscan.BSKSaved as C:\Users\Steve Bouffard\Desktop\EEW Data\012321__tig_tetx7_fullscan1.BSKSaved as E:\TetUVdata\012321__tig_tetx7_fullscan1.BSKSaved as C:\Users\Steve Bouffard\Desktop\EEW Data\Hirdesh Data\Fullscan_HMM4_Tig.BSKSaved as C:\Users\Steve Bouffard\Desktop\EEW Data\Hirdesh Data\Fullscan_HMM4_Tig.BSKSaved as C:\Users…
End Method Modifications
[Time]	55
Sample18_13
Sample18_13
Collection Time: 1/26/2021 9:19:28 AM
Operator Name :
Scanning Kinetics Version 5.0.0.999
Parameter List :
Instrument Cary 60
Instrument version 2.00
Ordinate mode Abs
Ave Time (sec) 0.0125
Cycle Time(min) 5.0
End Time(min) 120.0
Start Wavelength (nm) 550.00
Stop Wavelength (nm) 280.00
Scan rate (nm/min) 4800.000
Data interval (nm) 1.00
Beam mode Auto
Baseline selection None
Method Log :
Method Name :
Date/Time stamp: 12/21/2017 10:46:26 AM
Method Modifications:
X Start nm Changed: 12/21/2017 10:47:15 AM	Old: 600.0	New: 550.0
X Stop nm Changed: 12/21/2017 10:47:15 AM	Old: 500.0	New: 280.0
SK Num Cycles Changed: 12/21/2017 10:47:15 AM	Old:3	New:8
Cycle Time 1 Changed: 12/21/2017 10:47:15 AM	Old: 0.5	New: 30.0
Stop Time 1 Changed: 12/21/2017 10:47:15 AM	Old: 1.0	New: 210.0
Saved as C:\Users\Steve Bouffard\Desktop\LF Kinetic\122117_ATc_2\ATc.BSKOpened C:\USERS\STEVE BOUFFARD\DESKTOP\LF KINETIC\122117_ATC_2\ATC.BSK
Saved as C:\Users\Steve Bouffard\Desktop\EEW Data\091920_test.BSKOpened C:\USERS\STEVE BOUFFARD\DESKTOP\EEW DATA\091920_TEST.BSK
SK Num Cycles Changed: 9/26/2020 2:25:05 PM	Old:8	New:19
Cycle Time 1 Changed: 9/26/2020 2:25:05 PM	Old: 30.0	New: 5.0
Stop Time 1 Changed: 9/26/2020 2:25:05 PM	Old: 210.0	New: 90.0
Saved as C:\Users\Steve Bouffard\Desktop\EEW Data\092620_aTC_Tet50.BSKOpened C:\USERS\STEVE BOUFFARD\DESKTOP\EEW DATA\092620_ATC_TET50.BSK
SK Num Cycles Changed: 10/23/2020 3:50:03 PM	Old:19	New:25
Stop Time 1 Changed: 10/23/2020 3:50:03 PM	Old: 90.0	New: 120.0
Saved as C:\Users\Steve Bouffard\Desktop\EEW Data\102320_parano2_Tet50.BSKSaved as C:\Users\Steve Bouffard\Desktop\EEW Data\102520_eew_acetyl_tet50.BSKOpened C:\USERS\STEVE BOUFFARD\DESKTOP\EEW DATA\102520_EEW_ACETYL_TET50.BSK
Saved as C:\Users\Steve Bouffard\Desktop\EEW Data\102720_eew_atc_tet50.BSKOpened C:\Users\Steve Bouffard\Desktop\EEW Data\102720_eew_atc_tet50.BSK
Saved as E:\TetUVdata\102720_atc_tet50.BSKSaved as C:\Users\Steve Bouffard\Desktop\EEW Data\111720_tet_TetX7_fullscan.BSKSaved as C:\Users\Steve Bouffard\Desktop\EEW Data\111820_tet_Tet50_fullscan.BSKOpened C:\Users\Steve Bouffard\Desktop\EEW Data\111820_tet_Tet50_fullscan.BSK
Saved as C:\Users\Steve Bouffard\Desktop\EEW Data\012321__tig_tetx7_fullscan.BSKSaved as C:\Users\Steve Bouffard\Desktop\EEW Data\012321__tig_tetx7_fullscan1.BSKSaved as E:\TetUVdata\012321__tig_tetx7_fullscan1.BSKSaved as C:\Users\Steve Bouffard\Desktop\EEW Data\Hirdesh Data\Fullscan_HMM4_Tig.BSKSaved as C:\Users\Steve Bouffard\Desktop\EEW Data\Hirdesh Data\Fullscan_HMM4_Tig.BSKSaved as C:\Users…
End Method Modifications
[Time]	60
Sample18_14
Sample18_14
Collection Time: 1/26/2021 9:24:28 AM
Operator Name :
Scanning Kinetics Version 5.0.0.999
Parameter List :
Instrument Cary 60
Instrument version 2.00
Ordinate mode Abs
Ave Time (sec) 0.0125
Cycle Time(min) 5.0
End Time(min) 120.0
Start Wavelength (nm) 550.00
Stop Wavelength (nm) 280.00
Scan rate (nm/min) 4800.000
Data interval (nm) 1.00
Beam mode Auto
Baseline selection None
Method Log :
Method Name :
Date/Time stamp: 12/21/2017 10:46:26 AM
Method Modifications:
X Start nm Changed: 12/21/2017 10:47:15 AM	Old: 600.0	New: 550.0
X Stop nm Changed: 12/21/2017 10:47:15 AM	Old: 500.0	New: 280.0
SK Num Cycles Changed: 12/21/2017 10:47:15 AM	Old:3	New:8
Cycle Time 1 Changed: 12/21/2017 10:47:15 AM	Old: 0.5	New: 30.0
Stop Time 1 Changed: 12/21/2017 10:47:15 AM	Old: 1.0	New: 210.0
Saved as C:\Users\Steve Bouffard\Desktop\LF Kinetic\122117_ATc_2\ATc.BSKOpened C:\USERS\STEVE BOUFFARD\DESKTOP\LF KINETIC\122117_ATC_2\ATC.BSK
Saved as C:\Users\Steve Bouffard\Desktop\EEW Data\091920_test.BSKOpened C:\USERS\STEVE BOUFFARD\DESKTOP\EEW DATA\091920_TEST.BSK
SK Num Cycles Changed: 9/26/2020 2:25:05 PM	Old:8	New:19
Cycle Time 1 Changed: 9/26/2020 2:25:05 PM	Old: 30.0	New: 5.0
Stop Time 1 Changed: 9/26/2020 2:25:05 PM	Old: 210.0	New: 90.0
Saved as C:\Users\Steve Bouffard\Desktop\EEW Data\092620_aTC_Tet50.BSKOpened C:\USERS\STEVE BOUFFARD\DESKTOP\EEW DATA\092620_ATC_TET50.BSK
SK Num Cycles Changed: 10/23/2020 3:50:03 PM	Old:19	New:25
Stop Time 1 Changed: 10/23/2020 3:50:03 PM	Old: 90.0	New: 120.0
Saved as C:\Users\Steve Bouffard\Desktop\EEW Data\102320_parano2_Tet50.BSKSaved as C:\Users\Steve Bouffard\Desktop\EEW Data\102520_eew_acetyl_tet50.BSKOpened C:\USERS\STEVE BOUFFARD\DESKTOP\EEW DATA\102520_EEW_ACETYL_TET50.BSK
Saved as C:\Users\Steve Bouffard\Desktop\EEW Data\102720_eew_atc_tet50.BSKOpened C:\Users\Steve Bouffard\Desktop\EEW Data\102720_eew_atc_tet50.BSK
Saved as E:\TetUVdata\102720_atc_tet50.BSKSaved as C:\Users\Steve Bouffard\Desktop\EEW Data\111720_tet_TetX7_fullscan.BSKSaved as C:\Users\Steve Bouffard\Desktop\EEW Data\111820_tet_Tet50_fullscan.BSKOpened C:\Users\Steve Bouffard\Desktop\EEW Data\111820_tet_Tet50_fullscan.BSK
Saved as C:\Users\Steve Bouffard\Desktop\EEW Data\012321__tig_tetx7_fullscan.BSKSaved as C:\Users\Steve Bouffard\Desktop\EEW Data\012321__tig_tetx7_fullscan1.BSKSaved as E:\TetUVdata\012321__tig_tetx7_fullscan1.BSKSaved as C:\Users\Steve Bouffard\Desktop\EEW Data\Hirdesh Data\Fullscan_HMM4_Tig.BSKSaved as C:\Users\Steve Bouffard\Desktop\EEW Data\Hirdesh Data\Fullscan_HMM4_Tig.BSKSaved as C:\Users…
End Method Modifications
[Time]	65
Sample18_15
Sample18_15
Collection Time: 1/26/2021 9:29:28 AM
Operator Name :
Scanning Kinetics Version 5.0.0.999
Parameter List :
Instrument Cary 60
Instrument version 2.00
Ordinate mode Abs
Ave Time (sec) 0.0125
Cycle Time(min) 5.0
End Time(min) 120.0
Start Wavelength (nm) 550.00
Stop Wavelength (nm) 280.00
Scan rate (nm/min) 4800.000
Data interval (nm) 1.00
Beam mode Auto
Baseline selection None
Method Log :
Method Name :
Date/Time stamp: 12/21/2017 10:46:26 AM
Method Modifications:
X Start nm Changed: 12/21/2017 10:47:15 AM	Old: 600.0	New: 550.0
X Stop nm Changed: 12/21/2017 10:47:15 AM	Old: 500.0	New: 280.0
SK Num Cycles Changed: 12/21/2017 10:47:15 AM	Old:3	New:8
Cycle Time 1 Changed: 12/21/2017 10:47:15 AM	Old: 0.5	New: 30.0
Stop Time 1 Changed: 12/21/2017 10:47:15 AM	Old: 1.0	New: 210.0
Saved as C:\Users\Steve Bouffard\Desktop\LF Kinetic\122117_ATc_2\ATc.BSKOpened C:\USERS\STEVE BOUFFARD\DESKTOP\LF KINETIC\122117_ATC_2\ATC.BSK
Saved as C:\Users\Steve Bouffard\Desktop\EEW Data\091920_test.BSKOpened C:\USERS\STEVE BOUFFARD\DESKTOP\EEW DATA\091920_TEST.BSK
SK Num Cycles Changed: 9/26/2020 2:25:05 PM	Old:8	New:19
Cycle Time 1 Changed: 9/26/2020 2:25:05 PM	Old: 30.0	New: 5.0
Stop Time 1 Changed: 9/26/2020 2:25:05 PM	Old: 210.0	New: 90.0
Saved as C:\Users\Steve Bouffard\Desktop\EEW Data\092620_aTC_Tet50.BSKOpened C:\USERS\STEVE BOUFFARD\DESKTOP\EEW DATA\092620_ATC_TET50.BSK
SK Num Cycles Changed: 10/23/2020 3:50:03 PM	Old:19	New:25
Stop Time 1 Changed: 10/23/2020 3:50:03 PM	Old: 90.0	New: 120.0
Saved as C:\Users\Steve Bouffard\Desktop\EEW Data\102320_parano2_Tet50.BSKSaved as C:\Users\Steve Bouffard\Desktop\EEW Data\102520_eew_acetyl_tet50.BSKOpened C:\USERS\STEVE BOUFFARD\DESKTOP\EEW DATA\102520_EEW_ACETYL_TET50.BSK
Saved as C:\Users\Steve Bouffard\Desktop\EEW Data\102720_eew_atc_tet50.BSKOpened C:\Users\Steve Bouffard\Desktop\EEW Data\102720_eew_atc_tet50.BSK
Saved as E:\TetUVdata\102720_atc_tet50.BSKSaved as C:\Users\Steve Bouffard\Desktop\EEW Data\111720_tet_TetX7_fullscan.BSKSaved as C:\Users\Steve Bouffard\Desktop\EEW Data\111820_tet_Tet50_fullscan.BSKOpened C:\Users\Steve Bouffard\Desktop\EEW Data\111820_tet_Tet50_fullscan.BSK
Saved as C:\Users\Steve Bouffard\Desktop\EEW Data\012321__tig_tetx7_fullscan.BSKSaved as C:\Users\Steve Bouffard\Desktop\EEW Data\012321__tig_tetx7_fullscan1.BSKSaved as E:\TetUVdata\012321__tig_tetx7_fullscan1.BSKSaved as C:\Users\Steve Bouffard\Desktop\EEW Data\Hirdesh Data\Fullscan_HMM4_Tig.BSKSaved as C:\Users\Steve Bouffard\Desktop\EEW Data\Hirdesh Data\Fullscan_HMM4_Tig.BSKSaved as C:\Users…
End Method Modifications
[Time]	70
Sample18_16
Sample18_16
Collection Time: 1/26/2021 9:34:28 AM
Operator Name :
Scanning Kinetics Version 5.0.0.999
Parameter List :
Instrument Cary 60
Instrument version 2.00
Ordinate mode Abs
Ave Time (sec) 0.0125
Cycle Time(min) 5.0
End Time(min) 120.0
Start Wavelength (nm) 550.00
Stop Wavelength (nm) 280.00
Scan rate (nm/min) 4800.000
Data interval (nm) 1.00
Beam mode Auto
Baseline selection None
Method Log :
Method Name :
Date/Time stamp: 12/21/2017 10:46:26 AM
Method Modifications:
X Start nm Changed: 12/21/2017 10:47:15 AM	Old: 600.0	New: 550.0
X Stop nm Changed: 12/21/2017 10:47:15 AM	Old: 500.0	New: 280.0
SK Num Cycles Changed: 12/21/2017 10:47:15 AM	Old:3	New:8
Cycle Time 1 Changed: 12/21/2017 10:47:15 AM	Old: 0.5	New: 30.0
Stop Time 1 Changed: 12/21/2017 10:47:15 AM	Old: 1.0	New: 210.0
Saved as C:\Users\Steve Bouffard\Desktop\LF Kinetic\122117_ATc_2\ATc.BSKOpened C:\USERS\STEVE BOUFFARD\DESKTOP\LF KINETIC\122117_ATC_2\ATC.BSK
Saved as C:\Users\Steve Bouffard\Desktop\EEW Data\091920_test.BSKOpened C:\USERS\STEVE BOUFFARD\DESKTOP\EEW DATA\091920_TEST.BSK
SK Num Cycles Changed: 9/26/2020 2:25:05 PM	Old:8	New:19
Cycle Time 1 Changed: 9/26/2020 2:25:05 PM	Old: 30.0	New: 5.0
Stop Time 1 Changed: 9/26/2020 2:25:05 PM	Old: 210.0	New: 90.0
Saved as C:\Users\Steve Bouffard\Desktop\EEW Data\092620_aTC_Tet50.BSKOpened C:\USERS\STEVE BOUFFARD\DESKTOP\EEW DATA\092620_ATC_TET50.BSK
SK Num Cycles Changed: 10/23/2020 3:50:03 PM	Old:19	New:25
Stop Time 1 Changed: 10/23/2020 3:50:03 PM	Old: 90.0	New: 120.0
Saved as C:\Users\Steve Bouffard\Desktop\EEW Data\102320_parano2_Tet50.BSKSaved as C:\Users\Steve Bouffard\Desktop\EEW Data\102520_eew_acetyl_tet50.BSKOpened C:\USERS\STEVE BOUFFARD\DESKTOP\EEW DATA\102520_EEW_ACETYL_TET50.BSK
Saved as C:\Users\Steve Bouffard\Desktop\EEW Data\102720_eew_atc_tet50.BSKOpened C:\Users\Steve Bouffard\Desktop\EEW Data\102720_eew_atc_tet50.BSK
Saved as E:\TetUVdata\102720_atc_tet50.BSKSaved as C:\Users\Steve Bouffard\Desktop\EEW Data\111720_tet_TetX7_fullscan.BSKSaved as C:\Users\Steve Bouffard\Desktop\EEW Data\111820_tet_Tet50_fullscan.BSKOpened C:\Users\Steve Bouffard\Desktop\EEW Data\111820_tet_Tet50_fullscan.BSK
Saved as C:\Users\Steve Bouffard\Desktop\EEW Data\012321__tig_tetx7_fullscan.BSKSaved as C:\Users\Steve Bouffard\Desktop\EEW Data\012321__tig_tetx7_fullscan1.BSKSaved as E:\TetUVdata\012321__tig_tetx7_fullscan1.BSKSaved as C:\Users\Steve Bouffard\Desktop\EEW Data\Hirdesh Data\Fullscan_HMM4_Tig.BSKSaved as C:\Users\Steve Bouffard\Desktop\EEW Data\Hirdesh Data\Fullscan_HMM4_Tig.BSKSaved as C:\Users…
End Method Modifications
[Time]	75
Sample18_17
Sample18_17
Collection Time: 1/26/2021 9:39:28 AM
Operator Name :
Scanning Kinetics Version 5.0.0.999
Parameter List :
Instrument Cary 60
Instrument version 2.00
Ordinate mode Abs
Ave Time (sec) 0.0125
Cycle Time(min) 5.0
End Time(min) 120.0
Start Wavelength (nm) 550.00
Stop Wavelength (nm) 280.00
Scan rate (nm/min) 4800.000
Data interval (nm) 1.00
Beam mode Auto
Baseline selection None
Method Log :
Method Name :
Date/Time stamp: 12/21/2017 10:46:26 AM
Method Modifications:
X Start nm Changed: 12/21/2017 10:47:15 AM	Old: 600.0	New: 550.0
X Stop nm Changed: 12/21/2017 10:47:15 AM	Old: 500.0	New: 280.0
SK Num Cycles Changed: 12/21/2017 10:47:15 AM	Old:3	New:8
Cycle Time 1 Changed: 12/21/2017 10:47:15 AM	Old: 0.5	New: 30.0
Stop Time 1 Changed: 12/21/2017 10:47:15 AM	Old: 1.0	New: 210.0
Saved as C:\Users\Steve Bouffard\Desktop\LF Kinetic\122117_ATc_2\ATc.BSKOpened C:\USERS\STEVE BOUFFARD\DESKTOP\LF KINETIC\122117_ATC_2\ATC.BSK
Saved as C:\Users\Steve Bouffard\Desktop\EEW Data\091920_test.BSKOpened C:\USERS\STEVE BOUFFARD\DESKTOP\EEW DATA\091920_TEST.BSK
SK Num Cycles Changed: 9/26/2020 2:25:05 PM	Old:8	New:19
Cycle Time 1 Changed: 9/26/2020 2:25:05 PM	Old: 30.0	New: 5.0
Stop Time 1 Changed: 9/26/2020 2:25:05 PM	Old: 210.0	New: 90.0
Saved as C:\Users\Steve Bouffard\Desktop\EEW Data\092620_aTC_Tet50.BSKOpened C:\USERS\STEVE BOUFFARD\DESKTOP\EEW DATA\092620_ATC_TET50.BSK
SK Num Cycles Changed: 10/23/2020 3:50:03 PM	Old:19	New:25
Stop Time 1 Changed: 10/23/2020 3:50:03 PM	Old: 90.0	New: 120.0
Saved as C:\Users\Steve Bouffard\Desktop\EEW Data\102320_parano2_Tet50.BSKSaved as C:\Users\Steve Bouffard\Desktop\EEW Data\102520_eew_acetyl_tet50.BSKOpened C:\USERS\STEVE BOUFFARD\DESKTOP\EEW DATA\102520_EEW_ACETYL_TET50.BSK
Saved as C:\Users\Steve Bouffard\Desktop\EEW Data\102720_eew_atc_tet50.BSKOpened C:\Users\Steve Bouffard\Desktop\EEW Data\102720_eew_atc_tet50.BSK
Saved as E:\TetUVdata\102720_atc_tet50.BSKSaved as C:\Users\Steve Bouffard\Desktop\EEW Data\111720_tet_TetX7_fullscan.BSKSaved as C:\Users\Steve Bouffard\Desktop\EEW Data\111820_tet_Tet50_fullscan.BSKOpened C:\Users\Steve Bouffard\Desktop\EEW Data\111820_tet_Tet50_fullscan.BSK
Saved as C:\Users\Steve Bouffard\Desktop\EEW Data\012321__tig_tetx7_fullscan.BSKSaved as C:\Users\Steve Bouffard\Desktop\EEW Data\012321__tig_tetx7_fullscan1.BSKSaved as E:\TetUVdata\012321__tig_tetx7_fullscan1.BSKSaved as C:\Users\Steve Bouffard\Desktop\EEW Data\Hirdesh Data\Fullscan_HMM4_Tig.BSKSaved as C:\Users\Steve Bouffard\Desktop\EEW Data\Hirdesh Data\Fullscan_HMM4_Tig.BSKSaved as C:\Users…
End Method Modifications
[Time]	80
Sample18_18
Sample18_18
Collection Time: 1/26/2021 9:44:28 AM
Operator Name :
Scanning Kinetics Version 5.0.0.999
Parameter List :
Instrument Cary 60
Instrument version 2.00
Ordinate mode Abs
Ave Time (sec) 0.0125
Cycle Time(min) 5.0
End Time(min) 120.0
Start Wavelength (nm) 550.00
Stop Wavelength (nm) 280.00
Scan rate (nm/min) 4800.000
Data interval (nm) 1.00
Beam mode Auto
Baseline selection None
Method Log :
Method Name :
Date/Time stamp: 12/21/2017 10:46:26 AM
Method Modifications:
X Start nm Changed: 12/21/2017 10:47:15 AM	Old: 600.0	New: 550.0
X Stop nm Changed: 12/21/2017 10:47:15 AM	Old: 500.0	New: 280.0
SK Num Cycles Changed: 12/21/2017 10:47:15 AM	Old:3	New:8
Cycle Time 1 Changed: 12/21/2017 10:47:15 AM	Old: 0.5	New: 30.0
Stop Time 1 Changed: 12/21/2017 10:47:15 AM	Old: 1.0	New: 210.0
Saved as C:\Users\Steve Bouffard\Desktop\LF Kinetic\122117_ATc_2\ATc.BSKOpened C:\USERS\STEVE BOUFFARD\DESKTOP\LF KINETIC\122117_ATC_2\ATC.BSK
Saved as C:\Users\Steve Bouffard\Desktop\EEW Data\091920_test.BSKOpened C:\USERS\STEVE BOUFFARD\DESKTOP\EEW DATA\091920_TEST.BSK
SK Num Cycles Changed: 9/26/2020 2:25:05 PM	Old:8	New:19
Cycle Time 1 Changed: 9/26/2020 2:25:05 PM	Old: 30.0	New: 5.0
Stop Time 1 Changed: 9/26/2020 2:25:05 PM	Old: 210.0	New: 90.0
Saved as C:\Users\Steve Bouffard\Desktop\EEW Data\092620_aTC_Tet50.BSKOpened C:\USERS\STEVE BOUFFARD\DESKTOP\EEW DATA\092620_ATC_TET50.BSK
SK Num Cycles Changed: 10/23/2020 3:50:03 PM	Old:19	New:25
Stop Time 1 Changed: 10/23/2020 3:50:03 PM	Old: 90.0	New: 120.0
Saved as C:\Users\Steve Bouffard\Desktop\EEW Data\102320_parano2_Tet50.BSKSaved as C:\Users\Steve Bouffard\Desktop\EEW Data\102520_eew_acetyl_tet50.BSKOpened C:\USERS\STEVE BOUFFARD\DESKTOP\EEW DATA\102520_EEW_ACETYL_TET50.BSK
Saved as C:\Users\Steve Bouffard\Desktop\EEW Data\102720_eew_atc_tet50.BSKOpened C:\Users\Steve Bouffard\Desktop\EEW Data\102720_eew_atc_tet50.BSK
Saved as E:\TetUVdata\102720_atc_tet50.BSKSaved as C:\Users\Steve Bouffard\Desktop\EEW Data\111720_tet_TetX7_fullscan.BSKSaved as C:\Users\Steve Bouffard\Desktop\EEW Data\111820_tet_Tet50_fullscan.BSKOpened C:\Users\Steve Bouffard\Desktop\EEW Data\111820_tet_Tet50_fullscan.BSK
Saved as C:\Users\Steve Bouffard\Desktop\EEW Data\012321__tig_tetx7_fullscan.BSKSaved as C:\Users\Steve Bouffard\Desktop\EEW Data\012321__tig_tetx7_fullscan1.BSKSaved as E:\TetUVdata\012321__tig_tetx7_fullscan1.BSKSaved as C:\Users\Steve Bouffard\Desktop\EEW Data\Hirdesh Data\Fullscan_HMM4_Tig.BSKSaved as C:\Users\Steve Bouffard\Desktop\EEW Data\Hirdesh Data\Fullscan_HMM4_Tig.BSKSaved as C:\Users…
End Method Modifications
[Time]	85
Sample18_19
Sample18_19
Collection Time: 1/26/2021 9:49:28 AM
Operator Name :
Scanning Kinetics Version 5.0.0.999
Parameter List :
Instrument Cary 60
Instrument version 2.00
Ordinate mode Abs
Ave Time (sec) 0.0125
Cycle Time(min) 5.0
End Time(min) 120.0
Start Wavelength (nm) 550.00
Stop Wavelength (nm) 280.00
Scan rate (nm/min) 4800.000
Data interval (nm) 1.00
Beam mode Auto
Baseline selection None
Method Log :
Method Name :
Date/Time stamp: 12/21/2017 10:46:26 AM
Method Modifications:
X Start nm Changed: 12/21/2017 10:47:15 AM	Old: 600.0	New: 550.0
X Stop nm Changed: 12/21/2017 10:47:15 AM	Old: 500.0	New: 280.0
SK Num Cycles Changed: 12/21/2017 10:47:15 AM	Old:3	New:8
Cycle Time 1 Changed: 12/21/2017 10:47:15 AM	Old: 0.5	New: 30.0
Stop Time 1 Changed: 12/21/2017 10:47:15 AM	Old: 1.0	New: 210.0
Saved as C:\Users\Steve Bouffard\Desktop\LF Kinetic\122117_ATc_2\ATc.BSKOpened C:\USERS\STEVE BOUFFARD\DESKTOP\LF KINETIC\122117_ATC_2\ATC.BSK
Saved as C:\Users\Steve Bouffard\Desktop\EEW Data\091920_test.BSKOpened C:\USERS\STEVE BOUFFARD\DESKTOP\EEW DATA\091920_TEST.BSK
SK Num Cycles Changed: 9/26/2020 2:25:05 PM	Old:8	New:19
Cycle Time 1 Changed: 9/26/2020 2:25:05 PM	Old: 30.0	New: 5.0
Stop Time 1 Changed: 9/26/2020 2:25:05 PM	Old: 210.0	New: 90.0
Saved as C:\Users\Steve Bouffard\Desktop\EEW Data\092620_aTC_Tet50.BSKOpened C:\USERS\STEVE BOUFFARD\DESKTOP\EEW DATA\092620_ATC_TET50.BSK
SK Num Cycles Changed: 10/23/2020 3:50:03 PM	Old:19	New:25
Stop Time 1 Changed: 10/23/2020 3:50:03 PM	Old: 90.0	New: 120.0
Saved as C:\Users\Steve Bouffard\Desktop\EEW Data\102320_parano2_Tet50.BSKSaved as C:\Users\Steve Bouffard\Desktop\EEW Data\102520_eew_acetyl_tet50.BSKOpened C:\USERS\STEVE BOUFFARD\DESKTOP\EEW DATA\102520_EEW_ACETYL_TET50.BSK
Saved as C:\Users\Steve Bouffard\Desktop\EEW Data\102720_eew_atc_tet50.BSKOpened C:\Users\Steve Bouffard\Desktop\EEW Data\102720_eew_atc_tet50.BSK
Saved as E:\TetUVdata\102720_atc_tet50.BSKSaved as C:\Users\Steve Bouffard\Desktop\EEW Data\111720_tet_TetX7_fullscan.BSKSaved as C:\Users\Steve Bouffard\Desktop\EEW Data\111820_tet_Tet50_fullscan.BSKOpened C:\Users\Steve Bouffard\Desktop\EEW Data\111820_tet_Tet50_fullscan.BSK
Saved as C:\Users\Steve Bouffard\Desktop\EEW Data\012321__tig_tetx7_fullscan.BSKSaved as C:\Users\Steve Bouffard\Desktop\EEW Data\012321__tig_tetx7_fullscan1.BSKSaved as E:\TetUVdata\012321__tig_tetx7_fullscan1.BSKSaved as C:\Users\Steve Bouffard\Desktop\EEW Data\Hirdesh Data\Fullscan_HMM4_Tig.BSKSaved as C:\Users\Steve Bouffard\Desktop\EEW Data\Hirdesh Data\Fullscan_HMM4_Tig.BSKSaved as C:\Users…
End Method Modifications
[Time]	90
Sample18_20
Sample18_20
Collection Time: 1/26/2021 9:54:28 AM
Operator Name :
Scanning Kinetics Version 5.0.0.999
Parameter List :
Instrument Cary 60
Instrument version 2.00
Ordinate mode Abs
Ave Time (sec) 0.0125
Cycle Time(min) 5.0
End Time(min) 120.0
Start Wavelength (nm) 550.00
Stop Wavelength (nm) 280.00
Scan rate (nm/min) 4800.000
Data interval (nm) 1.00
Beam mode Auto
Baseline selection None
Method Log :
Method Name :
Date/Time stamp: 12/21/2017 10:46:26 AM
Method Modifications:
X Start nm Changed: 12/21/2017 10:47:15 AM	Old: 600.0	New: 550.0
X Stop nm Changed: 12/21/2017 10:47:15 AM	Old: 500.0	New: 280.0
SK Num Cycles Changed: 12/21/2017 10:47:15 AM	Old:3	New:8
Cycle Time 1 Changed: 12/21/2017 10:47:15 AM	Old: 0.5	New: 30.0
Stop Time 1 Changed: 12/21/2017 10:47:15 AM	Old: 1.0	New: 210.0
Saved as C:\Users\Steve Bouffard\Desktop\LF Kinetic\122117_ATc_2\ATc.BSKOpened C:\USERS\STEVE BOUFFARD\DESKTOP\LF KINETIC\122117_ATC_2\ATC.BSK
Saved as C:\Users\Steve Bouffard\Desktop\EEW Data\091920_test.BSKOpened C:\USERS\STEVE BOUFFARD\DESKTOP\EEW DATA\091920_TEST.BSK
SK Num Cycles Changed: 9/26/2020 2:25:05 PM	Old:8	New:19
Cycle Time 1 Changed: 9/26/2020 2:25:05 PM	Old: 30.0	New: 5.0
Stop Time 1 Changed: 9/26/2020 2:25:05 PM	Old: 210.0	New: 90.0
Saved as C:\Users\Steve Bouffard\Desktop\EEW Data\092620_aTC_Tet50.BSKOpened C:\USERS\STEVE BOUFFARD\DESKTOP\EEW DATA\092620_ATC_TET50.BSK
SK Num Cycles Changed: 10/23/2020 3:50:03 PM	Old:19	New:25
Stop Time 1 Changed: 10/23/2020 3:50:03 PM	Old: 90.0	New: 120.0
Saved as C:\Users\Steve Bouffard\Desktop\EEW Data\102320_parano2_Tet50.BSKSaved as C:\Users\Steve Bouffard\Desktop\EEW Data\102520_eew_acetyl_tet50.BSKOpened C:\USERS\STEVE BOUFFARD\DESKTOP\EEW DATA\102520_EEW_ACETYL_TET50.BSK
Saved as C:\Users\Steve Bouffard\Desktop\EEW Data\102720_eew_atc_tet50.BSKOpened C:\Users\Steve Bouffard\Desktop\EEW Data\102720_eew_atc_tet50.BSK
Saved as E:\TetUVdata\102720_atc_tet50.BSKSaved as C:\Users\Steve Bouffard\Desktop\EEW Data\111720_tet_TetX7_fullscan.BSKSaved as C:\Users\Steve Bouffard\Desktop\EEW Data\111820_tet_Tet50_fullscan.BSKOpened C:\Users\Steve Bouffard\Desktop\EEW Data\111820_tet_Tet50_fullscan.BSK
Saved as C:\Users\Steve Bouffard\Desktop\EEW Data\012321__tig_tetx7_fullscan.BSKSaved as C:\Users\Steve Bouffard\Desktop\EEW Data\012321__tig_tetx7_fullscan1.BSKSaved as E:\TetUVdata\012321__tig_tetx7_fullscan1.BSKSaved as C:\Users\Steve Bouffard\Desktop\EEW Data\Hirdesh Data\Fullscan_HMM4_Tig.BSKSaved as C:\Users\Steve Bouffard\Desktop\EEW Data\Hirdesh Data\Fullscan_HMM4_Tig.BSKSaved as C:\Users…
End Method Modifications
[Time]	95
Sample18_21
Sample18_21
Collection Time: 1/26/2021 9:59:28 AM
Operator Name :
Scanning Kinetics Version 5.0.0.999
Parameter List :
Instrument Cary 60
Instrument version 2.00
Ordinate mode Abs
Ave Time (sec) 0.0125
Cycle Time(min) 5.0
End Time(min) 120.0
Start Wavelength (nm) 550.00
Stop Wavelength (nm) 280.00
Scan rate (nm/min) 4800.000
Data interval (nm) 1.00
Beam mode Auto
Baseline selection None
Method Log :
Method Name :
Date/Time stamp: 12/21/2017 10:46:26 AM
Method Modifications:
X Start nm Changed: 12/21/2017 10:47:15 AM	Old: 600.0	New: 550.0
X Stop nm Changed: 12/21/2017 10:47:15 AM	Old: 500.0	New: 280.0
SK Num Cycles Changed: 12/21/2017 10:47:15 AM	Old:3	New:8
Cycle Time 1 Changed: 12/21/2017 10:47:15 AM	Old: 0.5	New: 30.0
Stop Time 1 Changed: 12/21/2017 10:47:15 AM	Old: 1.0	New: 210.0
Saved as C:\Users\Steve Bouffard\Desktop\LF Kinetic\122117_ATc_2\ATc.BSKOpened C:\USERS\STEVE BOUFFARD\DESKTOP\LF KINETIC\122117_ATC_2\ATC.BSK
Saved as C:\Users\Steve Bouffard\Desktop\EEW Data\091920_test.BSKOpened C:\USERS\STEVE BOUFFARD\DESKTOP\EEW DATA\091920_TEST.BSK
SK Num Cycles Changed: 9/26/2020 2:25:05 PM	Old:8	New:19
Cycle Time 1 Changed: 9/26/2020 2:25:05 PM	Old: 30.0	New: 5.0
Stop Time 1 Changed: 9/26/2020 2:25:05 PM	Old: 210.0	New: 90.0
Saved as C:\Users\Steve Bouffard\Desktop\EEW Data\092620_aTC_Tet50.BSKOpened C:\USERS\STEVE BOUFFARD\DESKTOP\EEW DATA\092620_ATC_TET50.BSK
SK Num Cycles Changed: 10/23/2020 3:50:03 PM	Old:19	New:25
Stop Time 1 Changed: 10/23/2020 3:50:03 PM	Old: 90.0	New: 120.0
Saved as C:\Users\Steve Bouffard\Desktop\EEW Data\102320_parano2_Tet50.BSKSaved as C:\Users\Steve Bouffard\Desktop\EEW Data\102520_eew_acetyl_tet50.BSKOpened C:\USERS\STEVE BOUFFARD\DESKTOP\EEW DATA\102520_EEW_ACETYL_TET50.BSK
Saved as C:\Users\Steve Bouffard\Desktop\EEW Data\102720_eew_atc_tet50.BSKOpened C:\Users\Steve Bouffard\Desktop\EEW Data\102720_eew_atc_tet50.BSK
Saved as E:\TetUVdata\102720_atc_tet50.BSKSaved as C:\Users\Steve Bouffard\Desktop\EEW Data\111720_tet_TetX7_fullscan.BSKSaved as C:\Users\Steve Bouffard\Desktop\EEW Data\111820_tet_Tet50_fullscan.BSKOpened C:\Users\Steve Bouffard\Desktop\EEW Data\111820_tet_Tet50_fullscan.BSK
Saved as C:\Users\Steve Bouffard\Desktop\EEW Data\012321__tig_tetx7_fullscan.BSKSaved as C:\Users\Steve Bouffard\Desktop\EEW Data\012321__tig_tetx7_fullscan1.BSKSaved as E:\TetUVdata\012321__tig_tetx7_fullscan1.BSKSaved as C:\Users\Steve Bouffard\Desktop\EEW Data\Hirdesh Data\Fullscan_HMM4_Tig.BSKSaved as C:\Users\Steve Bouffard\Desktop\EEW Data\Hirdesh Data\Fullscan_HMM4_Tig.BSKSaved as C:\Users…
End Method Modifications
[Time]	100
Sample18_22
Sample18_22
Collection Time: 1/26/2021 10:04:28 AM
Operator Name :
Scanning Kinetics Version 5.0.0.999
Parameter List :
Instrument Cary 60
Instrument version 2.00
Ordinate mode Abs
Ave Time (sec) 0.0125
Cycle Time(min) 5.0
End Time(min) 120.0
Start Wavelength (nm) 550.00
Stop Wavelength (nm) 280.00
Scan rate (nm/min) 4800.000
Data interval (nm) 1.00
Beam mode Auto
Baseline selection None
Method Log :
Method Name :
Date/Time stamp: 12/21/2017 10:46:26 AM
Method Modifications:
X Start nm Changed: 12/21/2017 10:47:15 AM	Old: 600.0	New: 550.0
X Stop nm Changed: 12/21/2017 10:47:15 AM	Old: 500.0	New: 280.0
SK Num Cycles Changed: 12/21/2017 10:47:15 AM	Old:3	New:8
Cycle Time 1 Changed: 12/21/2017 10:47:15 AM	Old: 0.5	New: 30.0
Stop Time 1 Changed: 12/21/2017 10:47:15 AM	Old: 1.0	New: 210.0
Saved as C:\Users\Steve Bouffard\Desktop\LF Kinetic\122117_ATc_2\ATc.BSKOpened C:\USERS\STEVE BOUFFARD\DESKTOP\LF KINETIC\122117_ATC_2\ATC.BSK
Saved as C:\Users\Steve Bouffard\Desktop\EEW Data\091920_test.BSKOpened C:\USERS\STEVE BOUFFARD\DESKTOP\EEW DATA\091920_TEST.BSK
SK Num Cycles Changed: 9/26/2020 2:25:05 PM	Old:8	New:19
Cycle Time 1 Changed: 9/26/2020 2:25:05 PM	Old: 30.0	New: 5.0
Stop Time 1 Changed: 9/26/2020 2:25:05 PM	Old: 210.0	New: 90.0
Saved as C:\Users\Steve Bouffard\Desktop\EEW Data\092620_aTC_Tet50.BSKOpened C:\USERS\STEVE BOUFFARD\DESKTOP\EEW DATA\092620_ATC_TET50.BSK
SK Num Cycles Changed: 10/23/2020 3:50:03 PM	Old:19	New:25
Stop Time 1 Changed: 10/23/2020 3:50:03 PM	Old: 90.0	New: 120.0
Saved as C:\Users\Steve Bouffard\Desktop\EEW Data\102320_parano2_Tet50.BSKSaved as C:\Users\Steve Bouffard\Desktop\EEW Data\102520_eew_acetyl_tet50.BSKOpened C:\USERS\STEVE BOUFFARD\DESKTOP\EEW DATA\102520_EEW_ACETYL_TET50.BSK
Saved as C:\Users\Steve Bouffard\Desktop\EEW Data\102720_eew_atc_tet50.BSKOpened C:\Users\Steve Bouffard\Desktop\EEW Data\102720_eew_atc_tet50.BSK
Saved as E:\TetUVdata\102720_atc_tet50.BSKSaved as C:\Users\Steve Bouffard\Desktop\EEW Data\111720_tet_TetX7_fullscan.BSKSaved as C:\Users\Steve Bouffard\Desktop\EEW Data\111820_tet_Tet50_fullscan.BSKOpened C:\Users\Steve Bouffard\Desktop\EEW Data\111820_tet_Tet50_fullscan.BSK
Saved as C:\Users\Steve Bouffard\Desktop\EEW Data\012321__tig_tetx7_fullscan.BSKSaved as C:\Users\Steve Bouffard\Desktop\EEW Data\012321__tig_tetx7_fullscan1.BSKSaved as E:\TetUVdata\012321__tig_tetx7_fullscan1.BSKSaved as C:\Users\Steve Bouffard\Desktop\EEW Data\Hirdesh Data\Fullscan_HMM4_Tig.BSKSaved as C:\Users\Steve Bouffard\Desktop\EEW Data\Hirdesh Data\Fullscan_HMM4_Tig.BSKSaved as C:\Users…
End Method Modifications
[Time]	105
Sample18_23
Sample18_23
Collection Time: 1/26/2021 10:09:28 AM
Operator Name :
Scanning Kinetics Version 5.0.0.999
Parameter List :
Instrument Cary 60
Instrument version 2.00
Ordinate mode Abs
Ave Time (sec) 0.0125
Cycle Time(min) 5.0
End Time(min) 120.0
Start Wavelength (nm) 550.00
Stop Wavelength (nm) 280.00
Scan rate (nm/min) 4800.000
Data interval (nm) 1.00
Beam mode Auto
Baseline selection None
Method Log :
Method Name :
Date/Time stamp: 12/21/2017 10:46:26 AM
Method Modifications:
X Start nm Changed: 12/21/2017 10:47:15 AM	Old: 600.0	New: 550.0
X Stop nm Changed: 12/21/2017 10:47:15 AM	Old: 500.0	New: 280.0
SK Num Cycles Changed: 12/21/2017 10:47:15 AM	Old:3	New:8
Cycle Time 1 Changed: 12/21/2017 10:47:15 AM	Old: 0.5	New: 30.0
Stop Time 1 Changed: 12/21/2017 10:47:15 AM	Old: 1.0	New: 210.0
Saved as C:\Users\Steve Bouffard\Desktop\LF Kinetic\122117_ATc_2\ATc.BSKOpened C:\USERS\STEVE BOUFFARD\DESKTOP\LF KINETIC\122117_ATC_2\ATC.BSK
Saved as C:\Users\Steve Bouffard\Desktop\EEW Data\091920_test.BSKOpened C:\USERS\STEVE BOUFFARD\DESKTOP\EEW DATA\091920_TEST.BSK
SK Num Cycles Changed: 9/26/2020 2:25:05 PM	Old:8	New:19
Cycle Time 1 Changed: 9/26/2020 2:25:05 PM	Old: 30.0	New: 5.0
Stop Time 1 Changed: 9/26/2020 2:25:05 PM	Old: 210.0	New: 90.0
Saved as C:\Users\Steve Bouffard\Desktop\EEW Data\092620_aTC_Tet50.BSKOpened C:\USERS\STEVE BOUFFARD\DESKTOP\EEW DATA\092620_ATC_TET50.BSK
SK Num Cycles Changed: 10/23/2020 3:50:03 PM	Old:19	New:25
Stop Time 1 Changed: 10/23/2020 3:50:03 PM	Old: 90.0	New: 120.0
Saved as C:\Users\Steve Bouffard\Desktop\EEW Data\102320_parano2_Tet50.BSKSaved as C:\Users\Steve Bouffard\Desktop\EEW Data\102520_eew_acetyl_tet50.BSKOpened C:\USERS\STEVE BOUFFARD\DESKTOP\EEW DATA\102520_EEW_ACETYL_TET50.BSK
Saved as C:\Users\Steve Bouffard\Desktop\EEW Data\102720_eew_atc_tet50.BSKOpened C:\Users\Steve Bouffard\Desktop\EEW Data\102720_eew_atc_tet50.BSK
Saved as E:\TetUVdata\102720_atc_tet50.BSKSaved as C:\Users\Steve Bouffard\Desktop\EEW Data\111720_tet_TetX7_fullscan.BSKSaved as C:\Users\Steve Bouffard\Desktop\EEW Data\111820_tet_Tet50_fullscan.BSKOpened C:\Users\Steve Bouffard\Desktop\EEW Data\111820_tet_Tet50_fullscan.BSK
Saved as C:\Users\Steve Bouffard\Desktop\EEW Data\012321__tig_tetx7_fullscan.BSKSaved as C:\Users\Steve Bouffard\Desktop\EEW Data\012321__tig_tetx7_fullscan1.BSKSaved as E:\TetUVdata\012321__tig_tetx7_fullscan1.BSKSaved as C:\Users\Steve Bouffard\Desktop\EEW Data\Hirdesh Data\Fullscan_HMM4_Tig.BSKSaved as C:\Users\Steve Bouffard\Desktop\EEW Data\Hirdesh Data\Fullscan_HMM4_Tig.BSKSaved as C:\Users…
End Method Modifications
[Time]	110
Sample18_24
Sample18_24
Collection Time: 1/26/2021 10:14:28 AM
Operator Name :
Scanning Kinetics Version 5.0.0.999
Parameter List :
Instrument Cary 60
Instrument version 2.00
Ordinate mode Abs
Ave Time (sec) 0.0125
Cycle Time(min) 5.0
End Time(min) 120.0
Start Wavelength (nm) 550.00
Stop Wavelength (nm) 280.00
Scan rate (nm/min) 4800.000
Data interval (nm) 1.00
Beam mode Auto
Baseline selection None
Method Log :
Method Name :
Date/Time stamp: 12/21/2017 10:46:26 AM
Method Modifications:
X Start nm Changed: 12/21/2017 10:47:15 AM	Old: 600.0	New: 550.0
X Stop nm Changed: 12/21/2017 10:47:15 AM	Old: 500.0	New: 280.0
SK Num Cycles Changed: 12/21/2017 10:47:15 AM	Old:3	New:8
Cycle Time 1 Changed: 12/21/2017 10:47:15 AM	Old: 0.5	New: 30.0
Stop Time 1 Changed: 12/21/2017 10:47:15 AM	Old: 1.0	New: 210.0
Saved as C:\Users\Steve Bouffard\Desktop\LF Kinetic\122117_ATc_2\ATc.BSKOpened C:\USERS\STEVE BOUFFARD\DESKTOP\LF KINETIC\122117_ATC_2\ATC.BSK
Saved as C:\Users\Steve Bouffard\Desktop\EEW Data\091920_test.BSKOpened C:\USERS\STEVE BOUFFARD\DESKTOP\EEW DATA\091920_TEST.BSK
SK Num Cycles Changed: 9/26/2020 2:25:05 PM	Old:8	New:19
Cycle Time 1 Changed: 9/26/2020 2:25:05 PM	Old: 30.0	New: 5.0
Stop Time 1 Changed: 9/26/2020 2:25:05 PM	Old: 210.0	New: 90.0
Saved as C:\Users\Steve Bouffard\Desktop\EEW Data\092620_aTC_Tet50.BSKOpened C:\USERS\STEVE BOUFFARD\DESKTOP\EEW DATA\092620_ATC_TET50.BSK
SK Num Cycles Changed: 10/23/2020 3:50:03 PM	Old:19	New:25
Stop Time 1 Changed: 10/23/2020 3:50:03 PM	Old: 90.0	New: 120.0
Saved as C:\Users\Steve Bouffard\Desktop\EEW Data\102320_parano2_Tet50.BSKSaved as C:\Users\Steve Bouffard\Desktop\EEW Data\102520_eew_acetyl_tet50.BSKOpened C:\USERS\STEVE BOUFFARD\DESKTOP\EEW DATA\102520_EEW_ACETYL_TET50.BSK
Saved as C:\Users\Steve Bouffard\Desktop\EEW Data\102720_eew_atc_tet50.BSKOpened C:\Users\Steve Bouffard\Desktop\EEW Data\102720_eew_atc_tet50.BSK
Saved as E:\TetUVdata\102720_atc_tet50.BSKSaved as C:\Users\Steve Bouffard\Desktop\EEW Data\111720_tet_TetX7_fullscan.BSKSaved as C:\Users\Steve Bouffard\Desktop\EEW Data\111820_tet_Tet50_fullscan.BSKOpened C:\Users\Steve Bouffard\Desktop\EEW Data\111820_tet_Tet50_fullscan.BSK
Saved as C:\Users\Steve Bouffard\Desktop\EEW Data\012321__tig_tetx7_fullscan.BSKSaved as C:\Users\Steve Bouffard\Desktop\EEW Data\012321__tig_tetx7_fullscan1.BSKSaved as E:\TetUVdata\012321__tig_tetx7_fullscan1.BSKSaved as C:\Users\Steve Bouffard\Desktop\EEW Data\Hirdesh Data\Fullscan_HMM4_Tig.BSKSaved as C:\Users\Steve Bouffard\Desktop\EEW Data\Hirdesh Data\Fullscan_HMM4_Tig.BSKSaved as C:\Users…
End Method Modifications
[Time]	115
Sample18_25
Sample18_25
Collection Time: 1/26/2021 10:19:28 AM
Operator Name :
Scanning Kinetics Version 5.0.0.999
Parameter List :
Instrument Cary 60
Instrument version 2.00
Ordinate mode Abs
Ave Time (sec) 0.0125
Cycle Time(min) 5.0
End Time(min) 120.0
Start Wavelength (nm) 550.00
Stop Wavelength (nm) 280.00
Scan rate (nm/min) 4800.000
Data interval (nm) 1.00
Beam mode Auto
Baseline selection None
Method Log :
Method Name :
Date/Time stamp: 12/21/2017 10:46:26 AM
Method Modifications:
X Start nm Changed: 12/21/2017 10:47:15 AM	Old: 600.0	New: 550.0
X Stop nm Changed: 12/21/2017 10:47:15 AM	Old: 500.0	New: 280.0
SK Num Cycles Changed: 12/21/2017 10:47:15 AM	Old:3	New:8
Cycle Time 1 Changed: 12/21/2017 10:47:15 AM	Old: 0.5	New: 30.0
Stop Time 1 Changed: 12/21/2017 10:47:15 AM	Old: 1.0	New: 210.0
Saved as C:\Users\Steve Bouffard\Desktop\LF Kinetic\122117_ATc_2\ATc.BSKOpened C:\USERS\STEVE BOUFFARD\DESKTOP\LF KINETIC\122117_ATC_2\ATC.BSK
Saved as C:\Users\Steve Bouffard\Desktop\EEW Data\091920_test.BSKOpened C:\USERS\STEVE BOUFFARD\DESKTOP\EEW DATA\091920_TEST.BSK
SK Num Cycles Changed: 9/26/2020 2:25:05 PM	Old:8	New:19
Cycle Time 1 Changed: 9/26/2020 2:25:05 PM	Old: 30.0	New: 5.0
Stop Time 1 Changed: 9/26/2020 2:25:05 PM	Old: 210.0	New: 90.0
Saved as C:\Users\Steve Bouffard\Desktop\EEW Data\092620_aTC_Tet50.BSKOpened C:\USERS\STEVE BOUFFARD\DESKTOP\EEW DATA\092620_ATC_TET50.BSK
SK Num Cycles Changed: 10/23/2020 3:50:03 PM	Old:19	New:25
Stop Time 1 Changed: 10/23/2020 3:50:03 PM	Old: 90.0	New: 120.0
Saved as C:\Users\Steve Bouffard\Desktop\EEW Data\102320_parano2_Tet50.BSKSaved as C:\Users\Steve Bouffard\Desktop\EEW Data\102520_eew_acetyl_tet50.BSKOpened C:\USERS\STEVE BOUFFARD\DESKTOP\EEW DATA\102520_EEW_ACETYL_TET50.BSK
Saved as C:\Users\Steve Bouffard\Desktop\EEW Data\102720_eew_atc_tet50.BSKOpened C:\Users\Steve Bouffard\Desktop\EEW Data\102720_eew_atc_tet50.BSK
Saved as E:\TetUVdata\102720_atc_tet50.BSKSaved as C:\Users\Steve Bouffard\Desktop\EEW Data\111720_tet_TetX7_fullscan.BSKSaved as C:\Users\Steve Bouffard\Desktop\EEW Data\111820_tet_Tet50_fullscan.BSKOpened C:\Users\Steve Bouffard\Desktop\EEW Data\111820_tet_Tet50_fullscan.BSK
Saved as C:\Users\Steve Bouffard\Desktop\EEW Data\012321__tig_tetx7_fullscan.BSKSaved as C:\Users\Steve Bouffard\Desktop\EEW Data\012321__tig_tetx7_fullscan1.BSKSaved as E:\TetUVdata\012321__tig_tetx7_fullscan1.BSKSaved as C:\Users\Steve Bouffard\Desktop\EEW Data\Hirdesh Data\Fullscan_HMM4_Tig.BSKSaved as C:\Users\Steve Bouffard\Desktop\EEW Data\Hirdesh Data\Fullscan_HMM4_Tig.BSKSaved as C:\Users…
End Method Modifications
[Time]	120

## Sheet: Fig5c
Time (mins)	%aTc	%aTc-OH
0	100	0
5	95.7447	4.25532
30	80	20
60	64.9123	35.0877
90	74.5098	25.4902
120	75.7895	24.2105
	Ion Count	Ion Count	Ion Count	Corrected Ion Count	Corrected Ion Count	Percent Ion Count
Time (mins)	Fmoc-ala	aTC	aTC-OH	aTC/Fmoc	aTC-OH/fmoc	%aTC	%aTC-OH
0	12000	100000	0	8.33333	0	100	0
5	11600	90000	4000	7.75862	0.344828	95.7447	4.25532
30	12000	64000	16000	5.33333	1.33333	80	20
60	11000	37000	20000	3.36364	1.81818	64.9123	35.0877
90	12600	38000	13000	3.01587	1.03175	74.5098	25.4902
120	12000	36000	11500	3	0.958333	75.7895	24.2105

## Sheet: Fig5d
		Slope
Substrate	[Sub] μM	1	2	3
aTC	0	0.0002	0.0001	0.0008	Best-fit values		95% CI (profile likelihood)
	1.94805	0.0038	0.0045	0.003	Vmax	0.01106	Vmax	0.009508 to 0.01292
	3.8961	0.0098	0.0073	0.0072	Km	2.392	Km	1.195 to 4.226
	6.16883	0.0097	0.0093	0.009	Std. Error		Goodness of Fit
	8.11688	0.0054	0.0074	0.0086	Vmax	0.000831	Degrees of Freedom	19
	20.1299	0.0109	0.0073	0.0099	Km	0.7328	R squared	0.8433
	29.8701	0.0108	0.0104	0.0106
